# Supplementary material for: Aging selectively dampens oscillation of lipid abundance in white and brown adipose tissue
Source: Sci Rep. 2021 Mar 15;11:5932. doi: 10.1038/s41598-021-85455-4 (PMC7961067; doi:10.1038/s41598-021-85455-4)
Supplement: Supplementary file 2 — Supplementary Information 2. [file 41598_2021_85455_MOESM2_ESM.xlsx]

## Sheet: Table S1
Zenith time point (ZT)
2	4	6	8	10	12	14	16	18	20	22	24
PI(37:5)		PI(39:5)	PE(44:10)	MLCL(56:8)		LPE(22:3)	TAG(46:0)	PI(36:3)	TAG(40:1)	TAG(48:8)	TAG(36:1)
BMP(38:7)		PE	DAG(36:1)				TAG(48:0)	TAG(45:1)	LPE(18:3)	TAG(65:5)	TAG(38:1)
		(O-42:8)
PE(35:1)							TAG(50:0)	LPE	TAG(37:0)	PE(39:4)	TAG(47:2)
								(O-20:1)
LPG(26:4)							TG	TAG(50:1)	PE(32:1)	SM(d37:2)	TAG(36:0)
							(O-37:1)
PC(39:6)							TAG(29:4)	TAG(50:2)	TAG(39:0)	TAG(58:12)	TAG(38:0)
PC(41:6)							PC	LPC(O-16:0)	TAG(40:2)	TAG(58:8)	TAG(34:0)
							(O-38:4)
DAG(42:5)							PC	SM(t34:2)	TAG(36:2)	TAG(58:9)	TAG(39:1)
							(O-34:0)
								PC(42:1)	TAG(41:1)	TAG(61:7)	TAG(38:3)
								PI(38:3)	TAG(37:1)	LPE(20:2)	TAG(38:2)
								PC(38:2)	LPE(17:1)	TAG(55:8)	TAG(43:1)
								TAG(49:2)	LPE(18:1)	TAG(60:12)	TAG(35:0)
								PC(40:1)	TAG(48:2)	TAG(63:7)	TAG(52:1)
								PC(O-40:2)	TAG(49:3)		DAG(31:1)
								PE(O-32:1)	TAG(42:6)		TAG(43:3)
								TAG(48:1)	PI(35:2)		PC(O-36:1)
								TAG(61:3)	TAG(49:4)		TAG(41:0)
								LPE(16:1)	TAG(37:2)		DAG(24:2)
								TAG(51:2)	TAG(45:6)		DAG(38:4)
									PI(34:2)		TAG(43:2)
									TAG(45:5)		TAG(43:4)
									TAG(47:4)		TAG(35:1)
									TAG(50:3)		TAG(39:2)
									TAG(39:3)		TAG(41:2)
									TAG(51:1)		TAG(42:3)
									TAG(40:3)		TAG(43:5)
									TAG(42:5)		TAG(45:7)
									TAG(44:6)		TAG(52:2)
									TAG(45:3)		TAG(40:5)
									TAG(49:5)		TAG(45:2)
									TAG(44:8)		TAG(46:1)
									TAG(45:4)		TAG(44:5)
									TAG(49:1)		PC(33:2)
									TAG(54:2)		TAG(42:4)
									TAG(54:5)		TAG(47:3)
									TAG(41:6)		TAG(51:6)
									TAG(46:6)		TAG(51:8)
									TAG(66:0)		TG(O-58:0)
									TAG(41:3)		TG(O-58:4)
									CE(18:1)		DAG(27:2)
									PE(34:2)		PC(O-36:2)
									TAG(64:7)		TAG(37:3)
									LPC(16:1)		TAG(40:4)
									TAG(40:6)		TAG(49:1)
									TAG(49:7)		TAG(50:4)
									TAG(51:3)		TAG(52:5)
									TAG(51:4)		MLCL(56:8)
									TAG(53:1)		TAG(44:3)
									TG		TAG(47:5)
									(O-58:1)
									TG		TAG(51:7)
									(O-60:4)
									TG		TAG(52:3)
									(O-62:7)
									PE(34:1)		TAG(54:4)
									TAG(44:7)		PC(37:4)
									TAG(52:3)		TAG(42:2)
									TAG(53:2)		TAG(46:7)
									TAG(56:7)		LPE(20:1)
									TAG(42:1)		LPG(24:4)
									TAG(55:2)		TAG(46:8)
									TAG(56:8)		TAG(51:5)
											TAG(54:1)
											TAG(54:3)
											TG(O-35:8)
											LPG(28:4)
											TAG(44:4)
											TAG(48:0)
											TAG(52:4)
											TAG(59:3)
											TG(O-56:0)
											DAG(42:8)
											LPE(19:1)
											LPG(26:5)
											SM(d39:2)
											TG(O-52:0)
											TG(O-54:2)
											PC(38:1)
											PE(40:4)
											PE(O-42:9)
											PI(38:2)
											TAG(49:6)
											TG(O-54:3)
											TG(O-56:4)

## Sheet: Table S2
Zenith time point (ZT)
2	4	6	8	10	12	14	16	18	20	22	24
DAG			TAG	TAG(50:1)	BMP(32:1)	BMP(38:4)	CL(70:5)	CE(19:2)	LPE(16:0)	TAG	CE(16:0)
(29:0)			(45:8)							(59:2)
DAG			TAG	TAG(62:3)	DAG(38:1)	BMP(38:5)	CL(76:10)	CE(22:6)	LPE		PI(40:4)
(29:1)			(48:0)						(O-17:1)
				TAG(63:6)	DAG(40:2)	BMP(40:5)	DAG(36:5)	DAG(25:5)	PI(35:2)		TAG(49:0)
				TAG(64:4)	DAG(53:0)	BMP(40:6)	DAG(39:0)	LPE(18:3)	PI(38:2)		TAG(57:6)
				TAG(66:5)	TAG(43:6)	CE(22:1)	LPC	LPE(20:2)			TAG(59:4)
							(O-16:1)
				TAG(68:5)	TAG(54:4)	CE(28:1)	PC(30:0)	LPE			TAG(59:7)
								(O-18:1)
					TAG(56:1)	CL(68:6)	PC(30:1)	PC			TAG(62:9)
								(O-34:5)
					TAG(56:2)	DAG(36:0)	PC(34:1)	PI(32:2)
					TAG(57:2)	DAG(38:0)	PC(38:1)	PI(34:2)
					TAG(58:2)	DAG(42:4)	PC(40:4)	PI(34:3)
					TAG(58:3)	PC(42:8)	PC(42:4)	PI(35:3)
					TAG(59:2)	PC(44:5)	PC(42:5)	TAG(59:6)
					TAG(59:3)	PC(44:8)	PC(46:5)
					TAG(59:4)	PC(46:10)	PC(46:8)
					TAG(60:2)	PC(46:6)	PC(46:9)
					TAG(60:3)	PC(46:7)	PC(O-31:1)
					TAG(60:4)	PC(O-32:2)	PC(O-36:5)
					TAG(61:2)	PC(O-44:4)	PC(O-38:7)
					TAG(61:3)	PC(O-46:6)	PI(34:0)
					TAG(61:4)	PE(O-36:2)
					TAG(61:5)	PI(32:0)
					TAG(62:2)	SM(d44:2)
					TAG(62:4)	TG(O-53:0)
					TAG(62:5)	TG(O-54:1)
					TAG(62:6)	TG(O-60:0)
					TAG(63:3)	TG(O-61:3)
					TAG(63:6)
					TAG(64:2)
					TAG(64:3)
					TAG(64:6)
					TAG(64:7)
					TAG(65:2)
					TAG(65:3)
					TAG(65:4)
					TAG(66:2)
					TAG(66:3)
					TAG(66:4)
					TAG(67:2)
					TAG(67:3)
					TAG(67:4)
					TAG(67:5)
					TAG(68:4)
					TAG(69:3)
					TG(O-39:2)
					TG(O-52:0)
					TG(O-54:0)
					TG(O-56:1)
					TG(O-56:2)
					TG(O-57:2)
					TG(O-58:0)
					TG(O-58:1)
					TG(O-58:2)
					TG(O-58:3)
					TG(O-58:5)
					TG(O-59:3)
					TG(O-60:1)
					TG(O-60:2)
					TG(O-60:3)
					TG(O-60:6)
					TG(O-62:1)
					TG(O-62:6)
					TG(O-62:7)

## Sheet: Table S3
Zenith time point (ZT)
2	4	6	8	10	12	14	16	18	20	22	24
CL	BMP	CE(19:2)	BMP	BMP	BMP	TAG	TAG	PE	DAG(20:0)	DAG(22:0)	BMP(35:3)
(68:7)	(38:2)		(36:2)	(42:9)	(40:5)	(57:9)	(O-64:1)	(32:0)
CL	PC	DAG(41:0)	BMP	PC	BMP	TAG	TAG	PG	DAG(22:1)	DAG(24:2)	BMP(36:5)
(69:5)	(31:0)		(36:3)	(38:4)	(40:6)	(O-56:0)	(O-64:2)	(30:0)
DAG	PE	DAG(42:0)	BMP	PC	BMP	TAG		PG	DAG(24:1)	DAG(26:1)	BMP(37:3)
(33:1)	(O-44:9)		(36:4)	(42:5)	(40:7)	(O-57:2)		(30:1)
DAG	SM	DAG(43:3)	BMP	PC	PC	TAG		TAG	DAG(28:1)	DAG(28:2)	CL(66:4)
(34:3)	(d39:0)		(42:8)	(O-42:4)	(44:7)	(O-60:2)		(54:1)
MLCL	SM	DAG(44:2)	BMP	PE(38:4)					DAG(30:1)	DAG(30:0)	CL(68:4)
(48:4)	(d41:0)		(44:10)
PE		DAG(51:0)	CE(18:1)	TAG(73:3)					PI(34:1)	DAG(30:3)	DAG(39:4)
(46:12)
PI		LPG(18:0)	CE(18:2)	TAG(74:4)					TAG(34:0)	DAG(32:0)	DAG(40:0)
(38:2)
TAG		MLCL	CE(19:1)	TAG(75:4)					TAG(35:1)	DAG(32:1)	LPE(19:1)
(37:3)		(55:5)
		PC(33:0)	CE(20:2)	TAG(76:2)					TAG(36:0)	DAG(32:3)	LPG(26:4)
		PG(36:1)	CE(20:3)	TG					TAG(36:1)	LPC	LPG(28:4)
				(O-52:3)						(14:1)
		PG(36:2)	CE(20:4)	TG					TAG(36:2)	LPC	MLCL
				(O-61:2)						(18:3)	(46:2)
		PG(38:4)	DAG(22:2)						TAG(37:0)	LPE	MLCL
										(14:1)	(54:8)
		PI(40:8)	DAG(35:0)						TAG(38:0)	PC(30:0)	PC(32:3)
		SM(d34:1)	DAG(37:0)						TAG(38:1)	PC(30:1)	PC(33:2)
		SM(d37:1)	DAG(37:1)						TAG(38:2)	PC(30:2)	PC(36:6)
		SM(d39:2)	DAG(38:1)						TAG(38:3)	PC(33:3)	PC(38:6)
		SM(d40:3)	DAG(39:0)						TAG(39:0)	PC(36:5)	PC(38:7)
		SM(d41:1)	DAG(39:1)						TAG(39:1)	PE	PC(39:4)
										(O-32:1)
		SM(d42:1)	DAG(39:2)						TAG(40:0)	PG(32:0)	PC(40:9)
		SM(d43:1)	DAG(40:1)						TAG(40:1)	PG(32:1)	PE(36:6)
		SM(d43:2)	DAG(40:2)						TAG(40:2)	PI(34:2)	PE(O-36:4)
		TAG	DAG(40:3)						TAG(40:3)	PI(34:3)	PG(32:2)
		(67:12)
		TG	DAG(41:1)						TAG(40:4)	PI(38:3)	PG(34:3)
		(O-56:7)
			DAG(41:2)						TAG(40:6)	TAG(35:0)	PI(36:4)
			DAG(42:2)						TAG(41:0)	TAG(37:1)	PI(36:5)
			DAG(42:3)						TAG(41:1)	TAG(39:2)	SM(d34:2)
			DAG(42:4)						TAG(42:1)	TAG(40:5)	SM(d37:2)
			DAG(44:1)						TAG(42:2)	TAG(41:2)	SM(d42:3)
			DAG(44:3)						TAG(42:3)	TAG(44:3)	SM(d44:1)
			LPG(18:1)						TAG(42:4)	TAG(46:3)	TAG(55:5)
			PC(44:6)						TAG(42:5)	TAG(48:0)	TAG(56:1)
			PC(44:8)						TAG(42:6)	TAG(49:1)	TAG(59:5)
			PC(O-40:5)						TAG(43:1)	TAG(50:0)	TG
											(O-50:10)
			PE(42:8)						TAG(43:2)	TAG(52:0)	TG(O-58:1)
			SM						TAG(43:6)	TG
			(d33:1)							(O-35:8)
			SM						TAG(44:0)
			(d39:1)
			SM						TAG(44:1)
			(d40:1)
			SM						TAG(44:2)
			(t38:0)
			TAG(57:4)						TAG(44:5)
			TAG(59:3)						TAG(44:6)
			TAG(60:3)						TAG(44:7)
			TAG						TAG(44:8)
			(69:13)
									TAG(45:1)
									TAG(46:0)
									TAG(46:1)
									TAG(46:2)
									TAG(46:7)
									TAG(47:1)
									TAG(47:2)
									TAG(48:1)
									TAG(48:2)
									TAG(50:1)
									TAG(50:2)
									TAG(50:3)
									TAG(52:1)
									TAG(52:2)

## Sheet: Table S4
Zenith time point (ZT)
2	4	6	8	10	12	14	16	18	20	22	24
LPE	PC	SM	DAG	BMP	BMP		DAG(20:0)	CE(22:3)	PC(34:0)	PC(32:0)	CE(22:4)
(O-17:1)	(37:3)	(d40:2)	(39:0)	(34:2)	(36:2)
LPG	PE	SM	PE(38:5)	CL(70:6)			DAG(22:0)	DAG(22:1)	PE(34:0)	PC(36:6)	DAG(24:1)
(22:6)	(O-36:6)	(t34:1)
PC		SM		CL(68:3)			DAG(26:0)	DAG(24:2)	PE(40:5)	PC(41:5)	DAG(33:2)
(37:6)		(t40:1)
TAG				CL(68:4)			DAG(26:1)	DAG(30:3)	PE(40:6)	PE	DAG(35:4)
(55:9)										(O-32:1)
TAG				CL(70:5)			DAG(28:1)	DAG(33:3)	TAG	TAG(53:7)	DAG(36:6)
(57:8)									(42:6)
TAG				DAG(39:1)			DAG(28:2)	DAG(34:4)	TAG	TAG(54:8)	DAG(37:6)
(61:7)									(43:6)
TAG				PE(36:4)			DAG(30:0)	DAG(34:5)	TAG	TAG	DAG(38:5)
(67:1)									(44:7)	(56:10)
							DAG(30:1)	DAG(35:2)	TAG	TAG(56:7)	DAG(38:7)
									(44:8)
							DAG(30:2)	DAG(36:5)	TAG	TAG(56:8)	DAG(40:6)
									(46:8)
							DAG(32:0)	DAG(38:3)	TAG	TAG(56:9)	DAG(40:6)
									(54:9)
							DAG(32:1)	DAG(40:5)		TAG(58:6)	DAG(40:7)
							DAG(32:2)	LPC(18:2)		TAG(60:6)	DAG(40:8)
							DAG(32:3)	LPC(18:3)			DAG(40:9)
							DAG(34:0)	LPC(22:2)			DAG(42:7)
							DAG(34:1)	LPC(22:4)			DAG(42:8)
							DAG(34:2)	LPC(22:5)			LPC(14:1)
							DAG(34:3)	LPC(22:6)			LPC(24:6)
							DAG(36:1)	LPE(14:1)			LPE(20:1)
							DAG(36:2)	LPE(16:2)			LPE(20:2)
							LPE	LPE(18:2)			LPE(O-16:1)
							(20:4)
							PI(34:1)	LPE(18:3)			LPE(O-16:2)
							PI(34:3)	LPE(20:3)			LPE(O-18:2)
							TAG	LPE(20:5)			LPE(O-18:3)
							(36:2)
								LPE(22:4)			LPE(O-20:3)
								LPE(22:5)			LPG(18:3)
								LPE(22:6)			MLCL(46:2)
								LPE(22:7)			MLCL(48:3)
								LPG(16:0)			MLCL(48:4)
								LPG(18:2)			MLCL(50:4)
								MLCL(54:6)			MLCL(50:5)
								MLCL(54:7)			MLCL(52:5)
								MLCL(56:8)			MLCL(53:5)
								MLCL(51:3)			MLCL(56:7)
								MLCL(52:4)			MLCL
											(58:10)
								MLCL(53:4)			MLCL(58:9)
								MLCL(54:5)			MLCL(46:1)
								MLCL(54:6)			MLCL(48:4)
								MLCL(54:7)			MLCL(51:2)
								MLCL(54:8)			MLCL(51:4)
								MLCL(56:5)			MLCL(53:3)
								MLCL(56:6)			MLCL(53:5)
								MLCL(56:7)			MLCL(55:5)
								MLCL(56:8)			MLCL
											(58:10)
								MLCL(56:9)			PE(40:8)
								MLCL(58:8)			PE(42:10)
								MLCL(58:9)			PE(44:12)
								PE(46:12)			PE(O-35:3)
								PG(30:0)			PE(O-38:7)
								PG(36:4)			PI(34:2)
								PI(38:2)			SM(t40:2)
								TAG(34:0)			TAG(40:6)
								TAG(36:0)			TAG(48:7)
								TAG(36:1)			TAG(49:0)
								TAG(37:0)			TAG(50:6)
								TAG(38:0)			TAG(50:8)
								TAG(38:3)			TAG(52:4)
								TAG(40:4)			TAG(52:7)
								TAG(40:5)			TAG(52:8)
								TAG(42:4)			TAG(53:8)
								TAG(42:5)			TAG(57:5)
								TAG(44:5)			TAG(57:9)
								TAG(44:6)			TAG(58:10)
								TAG(46:6)			TAG(58:11)
								TAG(46:7)			TAG(58:7)
								TAG(48:0)			TAG(58:8)
											TAG(58:9)
											TAG(60:10)
											TAG(60:7)
											TAG(60:9)
											TAG(62:8)

## Sheet: Table S5
IsolabMidas	BAT_Old_ZT10_sample_1	BAT_Old_ZT10_sample_2	BAT_Old_ZT10_sample_3	BAT_Old_ZT10_sample_4	BAT_Old_ZT14_sample_5	BAT_Old_ZT14_sample_6	BAT_Old_ZT14_sample_7	BAT_Old_ZT14_sample_8	BAT_Old_ZT18_sample_9	BAT_Old_ZT18_sample_10	BAT_Old_ZT18_sample_11	BAT_Old_ZT18_sample_12	BAT_Old_ZT2_sample_13	BAT_Old_ZT2_sample_14	BAT_Old_ZT2_sample_15	BAT_Old_ZT2_sample_16	BAT_Old_ZT22_sample_17	BAT_Old_ZT22_sample_18	BAT_Old_ZT22_sample_19	BAT_Old_ZT22_sample_20	BAT_Old_ZT6_sample_21	BAT_Old_ZT6_sample_22	BAT_Old_ZT6_sample_23	BAT_Old_ZT6_sample_24	BAT_Young_ZT10_sample_25	BAT_Young_ZT10_sample_26	BAT_Young_ZT10_sample_27	BAT_Young_ZT10_sample_28	BAT_Young_ZT14_sample_29	BAT_Young_ZT14_sample_30	BAT_Young_ZT14_sample_31	BAT_Young_ZT14_sample_32	BAT_Young_ZT18_sample_33	BAT_Young_ZT18_sample_34	BAT_Young_ZT18_sample_35	BAT_Young_ZT18_sample_36	BAT_Young_ZT2_sample_37	BAT_Young_ZT2_sample_38	BAT_Young_ZT2_sample_39	BAT_Young_ZT2_sample_40	BAT_Young_ZT22_sample_41	BAT_Young_ZT22_sample_42	BAT_Young_ZT22_sample_43	BAT_Young_ZT22_sample_44	BAT_Young_ZT6_sample_45	BAT_Young_ZT6_sample_46	BAT_Young_ZT6_sample_47	BAT_Young_ZT6_sample_48	WAT_Old_ZT10_sample_49
LPC(14:2)	0.000442738	0.000425746	0.000325715	0.000440061	0.000337025	0.0313644	0.000436088	0.000311691	0.0353427	0.000431302	0.0740398	0.000435646	0.230807	0.000385541	0.0540384	0.0183678	0.000513468	0.0334719	0.000386186	0.000430119	0.000291816	0.000316073	0.000401647	0.000300649	0.00025601	0.000359673	0.000250846	0.000441322	0.000337626	0.000322133	0.000366916	0.00029039	0.0342767	0.000324362	0.000363096	0.0467755	0.00046166	0.0557548	0.000281318	0.098025	0.0643552	0.0829676	0.0646989	0.24521	0.000330621	0.000469891	0.000412825	0.0235278	0.000294402
LPC(14:1)	0.122406	0.070315	0.176296	0.0939906	0.103814	0.604335	0.37144	0.128135	0.328427	0.278074	0.575449	0.10578	1.55202	0.492796	0.439985	0.38171	0.111657	0.350301	0.198844	0.260692	0.115703	0.242242	0.183052	0.139967	0.148812	0.0890825	0.064074	0.115509	0.174659	0.157418	0.0872	0.100038	0.253187	0.231135	0.112474	0.261096	0.139562	0.177113	0.317357	0.301028	0.519364	0.261312	0.242598	0.27241	0.115952	0.178371	0.165146	0.131712	0.00050119
LPC(14:1) [M+OH]+	0.0281287	0.000321983	0.000325122	0.0213157	0.000378874	0.000444281	0.000339539	0.0261813	0.000341857	0.000310213	0.000443358	0.000410063	0.0118589	0.0282346	0.000415785	0.000372575	0.000315399	0.000281512	0.0184315	0.000443642	0.0300963	0.0190948	0.000507168	0.030797	0.0300332	0.0337099	0.000310105	0.000345242	0.0276767	0.0214604	0.000246552	0.000360579	0.000420366	0.000338951	0.0224254	0.0185162	0.0258176	0.0288927	0.000369736	0.0188531	0.000322314	0.000335934	0.0384554	0.00030006	0.0272379	0.0243266	0.0215416	0.000361292	0.0284414
LPC(16:2)	0.000306007	0.133276	0.109522	0.000458036	0.125284	0.000348003	0.305411	0.134257	0.216959	0.000299493	0.266554	0.000480271	0.502994	0.477667	0.532746	0.370176	0.000511298	0.137125	0.000319251	0.278748	0.000349019	0.000258255	0.000299512	0.133774	0.112623	0.00043122	0.198116	0.00044446	0.137529	0.190818	0.156772	0.210182	0.194773	0.000270396	0.105211	0.000310428	0.22556	0.167513	0.000366653	0.247397	0.000291861	0.235246	0.143631	0.175769	0.000408939	0.218932	0.000318399	0.164693	0.058308
LPC(16:1)	49.4279	36.6837	61.8097	36.8906	36.3833	113.449	71.1901	44.9253	78.6156	64.6791	136.317	24.7598	180.952	79.8391	72.9262	71.1194	39.5431	58.9893	38.5565	43.6993	40.4443	46.5397	59.9749	39.8053	39.2404	24.1059	19.4622	25.2653	34.4795	33.6146	23.8431	24.2857	32.8597	28.2855	25.3719	38.3445	25.2684	36.4754	55.8158	40.7267	63.8002	45.6947	35.7116	30.5599	27.3025	31.3045	35.378	26.7746	18.6204
LPC(16:0)	559.761	496.139	475.053	366.586	506.106	629.708	574.507	542.169	658.899	683.504	561.849	454.916	798.964	876.479	1035.34	917.315	481.691	606.006	471.493	582.376	485.391	666.327	575.117	450.623	628.969	577.9	525.931	543.267	597.913	784.775	457.057	490.335	607.853	507.054	537.826	759.553	684.607	801.132	624.039	717.518	577.34	658.751	654.114	639.394	588.22	718.02	593.152	830.353	385.442
LPC(17:1)	1.06926	1.0518	1.38795	0.554903	0.932287	1.77897	1.70936	1.24589	1.49664	1.75196	1.21953	0.877726	2.17685	2.04854	2.74747	2.64078	1.2338	1.2516	1.39275	1.53874	1.11012	2.21265	1.03698	0.929068	1.19321	1.14278	1.19665	1.2173	1.46534	1.65794	0.992135	1.16623	1.15428	0.914642	0.840871	1.53012	1.33662	1.46253	1.12251	1.68012	1.20418	1.36416	1.37442	1.25483	1.17351	1.81061	1.26302	1.56469	0.655159
LPC(16:1) [M+OH]+	0.000460606	0.125898	0.000350009	0.107678	0.0768204	0.000465644	0.000448689	0.108817	0.000298695	0.0643772	0.227919	0.000296292	0.16552	0.000308941	0.000399594	0.0355283	0.13301	0.00041002	0.0768887	0.000323442	0.000393182	0.0663338	0.000293214	0.0850614	0.000456553	0.263902	0.000309763	0.0634099	0.000373839	0.000424003	0.0935506	0.07945	0.175447	0.000295555	0.000338562	0.134299	0.0837339	0.000407527	0.000313089	0.164511	0.137384	0.23941	0.17027	0.159831	0.00035152	0.000443181	0.11268	0.128667	0.000447852
LPC(17:0)	4.66965	5.41308	4.47797	2.17348	4.35775	4.21208	5.80634	4.63464	4.47207	7.15544	2.31385	4.62269	3.86556	9.07162	12.6229	10.7071	6.20337	4.99078	5.94819	5.97025	4.4835	8.81734	3.1845	3.59773	5.19639	7.08708	6.83935	7.52792	6.02782	9.38204	4.99129	5.0442	5.4579	4.82038	4.51197	7.54997	8.89406	8.13109	4.66468	7.79294	3.36834	5.17187	5.68758	6.40987	6.92915	9.84106	6.29552	9.27625	6.41588
LPC(16:0) [M+OH]+	0.377804	0.289161	0.223003	0.202655	0.199509	0.317178	0.287854	0.286959	0.237588	0.424207	0.211886	0.192756	0.417522	0.312346	0.33434	0.235317	0.195902	0.363825	0.190858	0.131816	0.303167	0.405872	0.272923	0.291939	0.348124	0.290599	0.286403	0.283446	0.261771	0.446149	0.200675	0.104981	0.28176	0.257301	0.230569	0.418569	0.413134	0.623789	0.332201	0.363362	0.357369	0.319288	0.441181	0.307153	0.277162	0.399685	0.302256	0.397232	0.555172
LPC(18:3)	0.983712	1.80229	1.17446	1.13579	1.89057	3.8221	5.46715	1.44473	2.96743	6.39454	8.78291	3.0609	19.5835	2.94169	8.21196	3.59235	2.42585	3.31727	1.4198	2.15896	0.688441	2.26185	2.73104	0.997367	2.11927	2.45891	3.6132	2.18331	2.53289	2.97001	2.23325	3.26748	6.49774	3.49164	4.49254	5.66229	3.94364	12.6725	3.56459	5.10864	7.88694	4.78097	6.5517	8.87663	2.82163	3.99736	4.89161	5.51945	0.299544
LPC(18:2)	365.795	379.23	342.096	232.805	439.238	870.523	792.156	398.199	452.496	847.052	557.275	478.814	1012.87	708.975	885.716	873.696	402.231	515.161	328.015	451.84	320.593	500.511	344.627	312.681	405.456	363.495	429.014	471.541	457.383	611.415	369.288	476.65	633.061	345.634	309.532	681.421	424.163	711.589	360.332	490.925	543.731	486.778	559.724	571.357	423.278	545.185	381.101	596.956	291.934
LPC(18:1)	257.965	196.487	288.101	147.673	191.023	407.104	352.181	203.911	278.669	262.213	420.758	163.596	455.692	450.469	443.228	483.305	218.977	254.087	172.455	219.468	191.711	259.026	217.019	173.542	192.812	153.98	137.995	163.806	212.045	237.057	153.708	160.813	189.302	137.468	126.969	218.651	159.216	197.243	204.801	208.304	226.029	180.613	186.001	164.082	153.138	190.532	169.725	196.007	147.291
LPC(18:0)	545.56	518.126	342.214	397.76	638.983	566.231	515.104	579.764	524.755	660.831	422.473	617.823	386.023	701.203	835.715	788.55	535.726	603.49	430.806	498.801	489.745	496.089	466.895	456.434	542.985	609.995	546.757	645.264	489.841	808.986	448.134	496.798	597.522	524.399	528.39	732.35	673.599	704.962	435.511	642.148	417.276	529.208	560.779	545.485	603.443	787.831	514.808	800.545	287.497
LPC(18:3) [M+OH]+	0.584002	1.0092	0.759317	0.429805	0.5012	2.0605	1.40643	0.867861	0.381971	0.603093	1.21572	0.213211	1.11337	0.22552	0.648509	0.470551	0.654696	1.53654	0.764247	0.481503	0.552564	0.438288	0.495906	0.883523	0.638867	1.65752	0.689634	0.520196	0.443987	0.707051	0.494666	0.639263	1.3516	0.541888	0.595074	1.06994	0.81129	1.91785	0.771612	1.10953	1.14197	0.99229	1.18356	0.975378	0.524171	0.704399	0.7216	0.834006	0.440777
LPC(19:2)	0.138679	0.0264662	0.11255	0.0529309	0.136673	0.129583	0.22637	0.000354225	0.195246	0.270883	0.0737264	0.0692507	0.152911	0.338111	0.349814	0.137263	0.127205	0.108688	0.000422133	0.1839	0.101515	0.147375	0.0900384	0.116028	0.163483	0.0855368	0.16976	0.137249	0.176956	0.188319	0.0838696	0.107975	0.236371	0.108213	0.12178	0.112533	0.159982	0.219117	0.148867	0.17705	0.188892	0.117944	0.161787	0.165098	0.0620045	0.147309	0.000409266	0.154425	0.144765
LPC(18:2) [M+OH]+	2.54427	4.21677	3.66174	1.76495	2.59312	11.0687	7.28289	3.75636	1.13027	2.46276	3.84024	0.757392	6.06116	1.53305	3.09869	2.99826	2.95107	6.73948	2.98472	2.39198	2.72411	2.37936	2.76065	3.20873	2.26412	5.13077	2.43513	2.1024	1.92574	3.6758	1.99521	2.3091	6.48936	2.22987	2.41359	5.46904	4.10819	10.469	2.75828	4.37176	6.49113	4.54589	5.45969	4.97216	2.46192	4.01275	2.87942	3.3132	1.88168
LPC(19:1)	0.538997	0.355209	0.470307	0.180371	0.439092	0.428142	0.724395	0.423534	0.503004	0.606621	0.231567	0.346709	0.448197	1.20938	1.48088	1.08267	0.451694	0.478959	0.493564	0.588419	0.392114	0.767049	0.41335	0.355919	0.481074	0.510021	0.465188	0.561618	0.612058	0.767821	0.415242	0.433784	0.573623	0.481351	0.351857	0.722459	0.661335	0.698847	0.61108	0.64655	0.487701	0.541657	0.509196	0.478437	0.544151	0.772271	0.500181	0.650375	0.758752
LPC(19:0)	2.84223	2.99299	3.00515	1.48596	3.05276	2.62471	4.30952	3.04616	2.95471	4.45211	0.809334	3.18266	1.29504	6.1741	7.39386	6.63354	4.65069	3.28458	3.25495	4.25677	3.07604	4.62097	3.95776	2.77786	3.51579	5.14038	4.67947	5.07464	4.1359	6.94391	3.22727	3.27083	3.9677	3.87324	3.40974	5.84928	5.95213	6.00251	3.56155	5.25272	2.5747	4.1491	4.00067	4.27378	5.2914	7.71978	4.46997	5.93302	4.21831
LPC(18:0) [M+OH]+	0.706329	0.724603	0.439477	0.595923	0.631134	1.06236	0.736914	0.768736	0.618728	0.7864	0.467583	0.544581	0.456479	0.667039	0.530096	0.574476	0.430366	0.893534	0.449242	0.362354	0.754477	0.836917	0.569702	0.694983	0.490961	0.528266	0.48864	0.418977	0.446831	0.681147	0.425033	0.307155	0.445447	0.446903	0.395092	0.807923	0.458196	0.689454	0.461264	0.430823	0.521981	0.428175	0.486282	0.496107	0.496757	0.524143	0.4354	0.550754	1.25736
LPC(20:4)	94.9578	38.3669	39.4582	30.4348	66.7683	129.526	122.839	59.5549	63.6525	114.898	66.6563	104.138	127.395	157.222	186.288	164.428	45.8941	107.627	40.5928	65.6152	41.2328	67.1137	32.8766	31.9589	41.594	34.6773	45.7682	48.9043	48.8118	93.4813	37.0112	53.1277	73.1616	43.06	33.6056	86.4489	49.5935	63.8308	34.4985	53.3245	52.7028	50.996	66.3661	50.6476	43.3234	60.6321	35.8176	72.608	73.8917
LPC(20:3)	15.4095	7.36461	7.17342	5.96183	14.2883	38.391	30.0513	12.613	16.0903	26.3112	17.7636	13.2217	46.0883	37.6791	44.6759	27.7213	10.0544	28.5134	11.6386	10.3778	5.60731	12.2864	7.72525	8.85725	13.0362	9.40602	12.6651	11.6601	13.0485	18.5508	9.7011	15.1338	22.6231	9.40548	8.09482	24.1974	12.6436	20.5172	8.67756	14.8115	20.2414	17.7523	19.3362	18.9256	11.7548	16.7806	8.2236	21.6882	11.6659
LPC(20:2)	3.94252	4.00716	3.11796	2.11856	3.16671	8.29686	7.09483	3.54018	6.18161	8.33493	6.95592	4.41632	13.4551	10.5675	14.6749	11.8022	2.98446	6.48788	4.74899	5.51127	2.47556	7.10055	2.93242	2.54393	3.73869	3.18354	3.49972	3.73206	4.08645	5.60747	2.91114	2.7835	4.33723	3.03804	2.33728	5.63322	4.06181	5.53186	3.73369	5.28754	4.47383	3.95288	4.40732	4.35306	3.70896	4.84851	3.40068	4.9963	3.54987
LPC(18:3) [M+OOH]+	0.000291013	0.104152	0.000298541	0.0605575	0.000424243	0.125368	0.128044	0.106691	0.000310227	0.000343606	0.0896163	0.000426965	0.166404	0.000285907	0.00031021	0.000417151	0.000405443	0.000446197	0.0399498	0.000433569	0.000305003	0.000331695	0.0947497	0.123771	0.000420597	0.15073	0.0228995	0.000424594	0.000275935	0.000425361	0.000380089	0.364181	0.0984109	0.000434408	0.0750626	0.101083	0.000263954	0.199756	0.517235	0.000409517	0.000279704	0.00039666	0.167019	0.0285075	0.000349424	0.0299255	0.0504086	0.0220175	0.000294734
LPC(19:2) [M+OH]+	0.000418707	0.0262169	0.000393218	0.000413263	0.000367093	0.0626972	0.0431645	0.0163755	0.000456044	0.000315693	0.000266149	0.000359316	0.0335249	0.00030507	0.000292149	0.000289627	0.000437354	0.0330683	0.0158097	0.000468167	0.000279184	0.000353364	0.000329848	0.00038247	0.000286154	0.000311265	0.000260477	0.000458796	0.000472247	0.00041317	0.000265998	0.00046976	0.030378	0.000370302	0.000299195	0.0223211	0.000333069	0.0730725	0.000279358	0.00039048	0.0442114	0.000388096	0.0394394	0.0291936	0.000404815	0.0134182	0.000280158	0.000489082	0.000415129
LPC(20:1)	4.05943	3.77488	3.00353	2.06344	3.72509	4.87075	8.05285	4.19266	5.02225	4.76723	2.9976	3.50331	5.4694	9.05348	12.063	9.03895	3.51887	4.1146	4.54991	5.83053	3.46766	4.97727	3.96664	3.875	2.82891	3.10116	2.81824	3.40258	4.13037	5.05128	2.7523	2.40973	3.45541	2.95876	2.72678	4.19071	3.66366	4.11176	3.12166	4.7003	3.53477	3.21017	3.51718	3.52995	3.30614	5.77013	3.06261	4.34018	5.26433
LPC(18:2) [M+OOH]+	0.289817	0.358548	0.463166	0.211391	0.0674367	0.339147	0.332821	0.255737	0.102889	0.151342	0.215911	0.0563314	0.283397	0.138751	0.160524	0.000343401	0.272145	0.336062	0.196106	0.161004	0.154741	0.1172	0.222189	0.27578	0.234915	0.643361	0.209075	0.287488	0.224912	0.281879	0.146153	0.153251	0.343265	0.240761	0.186078	0.264067	0.354445	0.555714	0.355567	0.38494	0.474137	0.205989	0.391805	0.237509	0.214078	0.380173	0.235192	0.192242	0.0986389
LPC(20:0)	3.60254	4.11251	2.86638	2.25261	4.21375	2.64093	3.91974	3.73218	2.77463	4.21626	2.90854	5.47797	2.59255	3.86768	5.59476	4.54703	3.79108	3.75282	2.7144	2.99063	2.96158	2.45546	4.50217	4.02514	4.17971	5.34744	4.65034	5.46379	4.26541	6.51206	4.1092	3.00877	4.24033	4.62004	3.5805	5.45343	4.54258	5.68591	3.72944	5.08037	3.21831	3.85907	3.7537	4.55417	5.67906	7.21993	3.85245	5.4506	2.14507
LPC(20:4) [M+OH]+	0.400713	0.284611	0.238269	0.145642	0.31565	0.986522	0.754354	0.383704	0.181272	0.310301	0.424319	0.24134	0.73001	0.332576	0.942218	0.780088	0.197497	1.0422	0.236393	0.210654	0.205217	0.180634	0.115978	0.204305	0.169939	0.425981	0.148531	0.186153	0.142847	0.33738	0.124652	0.164332	0.490291	0.188538	0.152996	0.326753	0.280679	0.596393	0.142467	0.366365	0.369038	0.34828	0.414938	0.283954	0.169401	0.268574	0.245141	0.214457	1.1421
LPC(20:3) [M+OH]+	0.0520039	0.000424268	0.000269027	0.000377729	0.000448771	0.224052	0.131438	0.000470062	0.000281931	0.0229444	0.0357368	0.000329967	0.133632	0.000292537	0.100481	0.000360723	0.000428457	0.162571	0.0533639	0.000434167	0.000294498	0.000269307	0.000492423	0.033627	0.00044448	0.0758759	0.000240828	0.000453645	0.000277388	0.00027542	0.000321573	0.000464796	0.102962	0.000378344	0.000276204	0.0432128	0.0323139	0.122762	0.000311423	0.0571424	0.0861848	0.0708517	0.0878762	0.077587	0.000361996	0.0387541	0.000323107	0.000456299	0.00033451
LPC(21:0)	0.0579363	0.0524168	0.0531473	0.0299449	0.0318615	0.043956	0.0687887	0.0481727	0.0348619	0.000296143	0.0138192	0.0790171	0.000282093	0.0773061	0.092737	0.0829545	0.047377	0.0486536	0.000388167	0.0499128	0.0369992	0.000398429	0.0545178	0.0540422	0.0791229	0.000336373	0.0900008	0.104793	0.0785611	0.166974	0.0620201	0.0490449	0.085185	0.0859641	0.0553237	0.0994407	0.086128	0.0909652	0.059933	0.117172	0.0611129	0.0770009	0.0813799	0.000280066	0.117557	0.134683	0.0725317	0.103725	0.0656942
LPC(22:6)	39.152	18.1758	16.4007	9.66448	19.4396	40.4262	52.0785	20.0731	31.0957	69.3095	34.8968	46.3586	80.268	95.6853	123.524	103.096	20.9823	53.3219	23.9553	42.1115	11.5671	39.3868	14.3117	11.3996	21.6036	19.2752	28.8378	28.0652	34.0367	52.178	22.5288	27.4516	42.1825	23.2443	19.0441	49.8729	41.6889	41.9969	22.4161	35.2603	26.2741	28.7418	36.903	38.7312	24.7957	34.9549	21.4489	41.7291	13.032
LPC(22:5)	5.62351	2.37781	2.04364	1.27182	2.17777	6.30997	7.00514	2.32668	4.40918	9.68519	6.22292	7.32741	13.1752	12.864	16.0385	11.7324	1.88892	7.59781	2.53546	4.95122	1.71323	4.79167	1.32231	1.36974	2.19123	1.70575	2.87715	2.84746	3.56887	5.30674	2.2689	3.02147	4.20995	2.35837	1.76585	4.93671	4.03703	4.39555	2.04038	3.97826	2.53984	3.81677	3.61606	3.53641	2.51591	3.27702	2.00222	4.15542	3.30834
LPC(22:4)	1.60028	0.62025	0.586932	0.387436	0.89647	2.50974	2.40505	0.795492	1.31875	3.18083	2.4974	3.15489	4.87942	3.12576	4.19532	3.04033	0.513752	2.23892	0.568239	1.19386	0.601844	1.17611	0.332575	0.437604	0.663114	0.337664	0.741016	0.836223	1.02911	1.53899	0.592183	0.704919	1.07605	0.636963	0.434007	1.4736	0.883661	1.00564	0.497649	1.07089	0.801978	1.05446	1.02235	0.745172	0.660548	0.74077	0.543427	1.00764	1.72472
LPC(22:3)	0.0364696	0.000383205	0.0222418	0.000326265	0.000315769	0.000306794	0.000262156	0.0185034	0.000381031	0.0582988	0.000337905	0.000281929	0.11378	0.118531	0.0147545	0.0992326	0.000372369	0.000451487	0.00040766	0.0334003	0.00027385	0.000286636	0.000409089	0.000376871	0.000444441	0.00032859	0.00032126	0.0244832	0.028826	0.0481346	0.000377665	0.000428327	0.024065	0.0295426	0.000372526	0.0511083	0.0262928	0.0273596	0.000379576	0.000401208	0.000299035	0.000474794	0.000460704	0.0190448	0.000359247	0.000335661	0.000418849	0.000393037	0.0651206
LPC(20:4) [M+OOH]+	0.0475929	0.000333651	0.000365309	0.000378655	0.0190547	0.000412555	0.0292911	0.000451486	0.000301708	0.000426933	0.0464132	0.000317023	0.000416264	0.0251057	0.0407118	0.000415633	0.0106893	0.092424	0.0179454	0.000323802	0.0112201	0.000367368	0.000380276	0.000348032	0.00039568	0.000278081	0.000266244	0.000363014	0.000329968	0.0216147	0.000401481	0.000354545	0.000389185	0.00040919	0.00777995	0.0270676	0.0335008	0.000333406	0.000302852	0.0439372	0.000291762	0.0150745	0.0272515	0.000459846	0.000436979	0.0213075	0.000361656	0.00047245	0.000345064
LPC(22:2)	0.0532806	0.0422499	0.000299393	0.0284554	0.0261643	0.0512351	0.0486537	0.0436817	0.0540403	0.100236	0.0547613	0.117287	0.1455	0.148309	0.205643	0.150225	0.0278875	0.0452793	0.0468706	0.0692248	0.0331251	0.0796733	0.000503778	0.0427604	0.0663366	0.000246124	0.0639542	0.0767699	0.0682724	0.0924462	0.040473	0.0415888	0.0492671	0.0500117	0.0386387	0.075575	0.0630137	0.073983	0.0476778	0.0995451	0.048714	0.0436589	0.0418045	0.0530077	0.0835093	0.0893123	0.000393114	0.0649738	0.0487945
LPC(20:3) [M+OOH]+	0.000437178	0.000240088	0.000363532	0.000357956	0.000397942	0.00045235	0.0446368	0.000480605	0.000383499	0.000388882	0.0296401	0.00040939	0.000342659	0.0346179	0.0562329	0.0752117	0.000516227	0.000465272	0.00030893	0.000329732	0.0101095	0.000325005	0.00704278	0.000451772	0.0219481	0.0624317	0.0150092	0.000301446	0.0116631	0.000276894	0.000317664	0.000447032	0.000397944	0.00044149	0.000363804	0.000414508	0.000452537	0.00043573	0.00025646	0.000314828	0.03192	0.000457258	0.043444	0.000305122	0.000389703	0.0278042	0.0107336	0.000432874	0.0335583
LPC(22:1)	0.207068	0.167639	0.184492	0.0986868	0.157216	0.194218	0.245738	0.153933	0.265918	0.238317	0.171148	0.298939	0.348816	0.517358	0.514983	0.374731	0.150567	0.206196	0.130829	0.215109	0.143677	0.165753	0.154923	0.18731	0.206212	0.102384	0.160435	0.233402	0.239277	0.309127	0.152099	0.131308	0.174351	0.169413	0.136495	0.188249	0.190685	0.191848	0.163658	0.229136	0.121786	0.157362	0.200147	0.201662	0.213165	0.260347	0.140205	0.23773	0.224628
LPC(22:0)	0.401639	0.502342	0.427416	0.208766	0.323943	0.453478	0.550582	0.447222	0.356675	0.721325	0.324211	0.696722	0.388898	0.687802	0.780049	0.681273	0.358722	0.441307	0.336	0.382237	0.363486	0.63206	0.409782	0.39582	0.59858	0.719641	0.565229	0.73292	0.625935	1.09251	0.545711	0.345028	0.53406	0.535721	0.395988	0.690172	0.711761	0.651174	0.509957	0.730316	0.477731	0.516094	0.556982	0.539697	0.820109	0.826678	0.530335	0.690009	0.638488
LPC(22:6) [M+OH]+	0.179135	0.167954	0.123368	0.0480782	0.100541	0.421497	0.383882	0.140373	0.117732	0.312579	0.274103	0.182975	0.641269	0.294388	0.900274	0.652199	0.00052969	0.68332	0.198959	0.206123	0.0591651	0.124969	0.0492556	0.000388668	0.131609	0.339214	0.147335	0.0863628	0.135986	0.259599	0.110329	0.156331	0.40338	0.0867292	0.159136	0.318688	0.32924	0.527776	0.111674	0.324365	0.21232	0.27176	0.376968	0.301835	0.144288	0.250928	0.161172	0.20775	0.257397
LPC(22:5) [M+OH]+	0.000330436	0.000381466	0.000305142	0.000280908	0.000333258	0.000301724	0.000389184	0.000432374	0.000346149	0.000368381	0.000403254	0.000340864	0.000377305	0.00033202	0.0509605	0.000342582	0.00046583	0.000396162	0.000479228	0.000445748	0.000281872	0.000334622	0.000478656	0.000295013	0.00035795	0.000363427	0.000377165	0.00030237	0.000309756	0.000302432	0.000349363	0.000324141	0.00037928	0.000319939	0.000290582	0.000388414	0.000286522	0.000322529	0.000426485	0.000376275	0.000300877	0.000357938	0.000390885	0.000406119	0.000400564	0.000335574	0.000415203	0.00034832	0.000385725
LPC(23:0)	0.080876	0.0501983	0.0862462	0.00031872	0.0377397	0.0572134	0.0976852	0.0651492	0.0471942	0.164887	0.0360093	0.095752	0.000390706	0.134738	0.168056	0.13051	0.0826436	0.0873236	0.0644848	0.0784698	0.0546502	0.102449	0.000390426	0.0599777	0.10885	0.076892	0.000340166	0.125038	0.125121	0.188046	0.0702094	0.0555464	0.0619967	0.102774	0.0653287	0.136368	0.147399	0.0957212	0.0920637	0.151178	0.0808762	0.0982991	0.103803	0.0708803	0.13102	0.17121	0.0706285	0.115677	0.100128
LPC(24:6)	0.0585291	0.0327234	0.0354062	0.000309731	0.0139869	0.000350364	0.122164	0.0381808	0.0801744	0.226545	0.0738609	0.122603	0.24535	0.241736	0.405825	0.15197	0.0384719	0.0974335	0.0645485	0.0874001	0.000311614	0.057055	0.0147426	0.000467719	0.0424604	0.000389328	0.0477756	0.0606259	0.0524519	0.0826654	0.000386139	0.0372593	0.0372884	0.0495414	0.000461148	0.0783117	0.092753	0.000401752	0.0443295	0.0873095	0.0343228	0.0500237	0.0707376	0.0547227	0.000352229	0.0622318	0.000404676	0.00035992	0.000368075
LPC(24:5)	0.0410588	0.000376335	0.000365364	0.0095325	0.000360171	0.000453598	0.0305143	0.000375994	0.000314059	0.0821723	0.0306614	0.0434418	0.10002	0.103038	0.133309	0.0755136	0.000474596	0.0390368	0.0191729	0.0506823	0.00028318	0.000394724	0.00049774	0.000280637	0.0172801	0.000345981	0.000381027	0.0335536	0.000360488	0.0390533	0.000371646	0.000338675	0.00032317	0.000442063	0.000345449	0.000437453	0.0166504	0.013192	0.0176217	0.0299737	0.0116715	0.000298214	0.0238738	0.000449076	0.000366123	0.000417146	0.000391315	0.000508212	0.000488605
LPC(24:4)	0.000295543	0.00041726	0.000348013	0.000287195	0.000376558	0.0408808	0.0257358	0.021826	0.000348537	0.0928169	0.000445679	0.115093	0.111963	0.000267604	0.000432138	0.000475537	0.000469649	0.0403189	0.000330567	0.0490461	0.0173191	0.000270554	0.00030225	0.000302204	0.0349685	0.00031806	0.0290008	0.0327961	0.0480882	0.0626817	0.000343845	0.00034988	0.0003456	0.000353074	0.000326355	0.0343468	0.0251366	0.00030899	0.00042463	0.0435745	0.000345401	0.000396742	0.0118582	0.000497407	0.000357095	0.0427032	0.000272771	0.000505453	0.0757143
LPC(22:5) [M+OOH]+	0.00039736	0.000256158	0.000304689	0.000382954	0.0004396	0.000380783	0.0191707	0.000409964	0.000299202	0.0419948	0.000404079	0.000439996	0.0577716	0.0342656	0.0440128	0.0605059	0.000300127	0.0563161	0.000312877	0.000396228	0.000371994	0.0150753	0.000451989	0.00045231	0.00629902	0.000341612	0.000361934	0.0181899	0.000459345	0.0376479	0.000364487	0.00932076	0.000451904	0.0111785	0.0137351	0.0302158	0.0565693	0.000441141	0.000411823	0.0004539	0.000330084	0.000309563	0.0403652	0.000287231	0.000414688	0.0002948	0.000350057	0.0163864	0.000366704
LPC(24:2)	0.0004685	0.0236725	0.0256378	0.000277588	0.000417692	0.000438619	0.000320395	0.016174	0.0302536	0.0571684	0.000358155	0.0659778	0.0642625	0.070625	0.123512	0.0728368	0.000497812	0.0281911	0.000390144	0.0378833	0.000407429	0.000413678	0.000297824	0.000474607	0.039035	0.000304324	0.0334459	0.0447201	0.0459912	0.0629484	0.000324294	0.000344518	0.000279529	0.000279248	0.000424927	0.0377275	0.0413182	0.000293586	0.0233389	0.0518073	0.000274366	0.000445015	0.000484741	0.00046266	0.0461696	0.000464863	0.000328026	0.0333568	0.0367567
LPC(24:1)	0.130291	0.0875641	0.0954949	0.000304577	0.084093	0.000478877	0.183713	0.114442	0.119548	0.166814	0.0775169	0.152402	0.136727	0.249841	0.250339	0.219282	0.117386	0.182988	0.000303994	0.140925	0.0693911	0.134847	0.000347245	0.0988154	0.111955	0.000330682	0.088218	0.000281712	0.153516	0.228017	0.0927457	0.000368353	0.0793232	0.107292	0.0882015	0.114057	0.131061	0.101857	0.0932869	0.156702	0.0925341	0.0794474	0.121313	0.115866	0.140507	0.16589	0.000325178	0.114411	0.196611
LPC(24:0)	0.725911	0.638065	0.536029	0.249134	0.529023	0.789573	0.77329	0.755868	0.447172	1.3447	0.482133	0.776841	0.684552	1.07393	1.51553	0.865671	0.600129	0.934135	0.526082	0.780902	0.611111	1.28472	0.980029	0.632762	0.768623	0.968691	0.766081	1.07213	0.87847	1.89621	0.826007	0.485209	0.798356	0.692856	0.646066	1.0159	1.02763	1.07095	0.844177	1.25586	0.738662	0.801914	0.870114	0.821476	1.14573	1.21878	0.771365	0.909075	0.794697
LPC(25:0)	0.0374059	0.000425291	0.000413477	0.000306351	0.000467437	0.0161739	0.000382575	0.000312109	0.000415938	0.000386899	0.000356538	0.000441878	0.0154124	0.0353311	0.0522851	0.0231603	0.0240903	0.0710978	0.0159781	0.000320083	0.000324659	0.000250237	0.000453838	0.000301853	0.000373824	0.000350802	0.0243002	0.00026943	0.0212695	0.00040982	0.000337397	0.000283291	0.0242971	0.0140461	0.000331172	0.000399755	0.035551	0.000294889	0.0233163	0.043632	0.00027575	0.000308944	0.000270622	0.0205096	0.0374559	0.0400068	0.0213681	0.000320325	0.000500751
LPC(O-14:0)	0.000424391	0.0431515	0.0217136	0.000299739	0.000400978	0.000438917	0.116703	0.00041903	0.000435053	0.074873	0.000427278	0.0487571	0.0492331	0.0580251	0.0799029	0.0679418	0.0517837	0.0177151	0.000284714	0.0512617	0.000349701	0.044219	0.0734117	0.0397517	0.0270359	0.000271691	0.0331008	0.0625766	0.0383783	0.0515042	0.044684	0.000428652	0.0422143	0.032924	0.000289767	0.00029867	0.026365	0.0325487	0.000326179	0.0331469	0.000255035	0.00042674	0.000279556	0.000447684	0.000347576	0.000336994	0.0544319	0.0490075	0.000475108
LPC(O-16:1)	4.31949	5.26834	5.78899	2.48052	2.99076	5.11367	6.75104	4.2004	5.96263	8.59053	3.59462	3.86549	9.79068	16.6127	26.2617	16.6188	4.79408	3.88552	12.7618	13.9102	4.21295	17.4115	4.98696	3.35173	5.54193	4.88225	5.03486	4.19686	8.03211	7.61072	4.5128	3.45658	4.45041	4.16258	3.51609	6.87794	8.18706	5.17887	4.70515	5.525	3.40881	4.33787	5.41775	4.98368	5.93153	7.37903	4.53774	10.1167	2.09234
LPC(O-16:0)	3.12631	3.51777	2.36714	2.0688	2.60598	2.70023	9.00156	2.84037	2.01054	3.65087	1.97767	6.90977	2.77241	3.57167	4.95816	3.88087	3.05993	3.01205	2.7246	4.18938	2.37953	3.14021	3.28839	2.64316	2.17328	2.89621	2.46165	2.78849	2.97299	3.70084	2.42125	1.52215	2.59169	2.15724	1.76938	3.10339	2.35512	2.86138	2.02894	2.35448	1.70065	2.62283	2.75708	2.46737	2.62525	2.92572	2.2917	3.01825	2.16056
LPC(O-16:0) [M+OH]+	0.0289341	0.0239387	0.0464258	0.000341509	0.000364325	0.000384702	0.0194156	0.0187653	0.0235769	0.0498458	0.00044694	0.0211359	0.0191298	0.091967	0.0926549	0.0503914	0.026988	0.0198147	0.0489133	0.0565184	0.000292192	0.119764	0.0191179	0.018061	0.0351305	0.0392177	0.0364943	0.0406186	0.0393912	0.0508027	0.0373282	0.000336793	0.000274553	0.0372504	0.0218725	0.0302905	0.0516607	0.00918657	0.0286982	0.0370574	0.0257925	0.000363162	0.0423857	0.000356143	0.0407752	0.0559418	0.0297085	0.0447029	0.0150249
LPC(O-18:2)	0.556263	0.631436	0.477839	0.377506	0.698595	0.642084	0.89497	0.626689	1.06617	1.22643	0.481515	0.000418314	1.35239	2.8757	3.49537	2.53096	0.325242	0.348501	1.38125	1.80109	0.698018	1.85049	0.429943	0.530568	0.543851	0.835648	0.493301	0.433267	0.908182	1.24302	0.648426	0.342573	0.000361031	0.358713	0.381288	0.772235	0.938687	0.483626	0.513078	0.770681	0.000415763	0.572755	0.38999	0.000325016	0.707063	0.714356	0.545527	1.27373	0.299017
LPC(O-18:1)	1.4814	1.42416	1.37937	1.00057	1.18307	1.36828	1.98969	1.42281	1.20107	2.95487	1.10271	5.20543	1.81246	2.74781	4.19871	3.25349	1.2478	1.4038	1.97431	2.89622	1.30722	2.80315	1.40292	1.36942	1.107	1.34009	1.10891	1.25288	1.55742	1.71089	1.10632	0.903317	1.01692	0.866031	0.848981	1.44689	1.33295	1.1264	1.10012	1.28321	0.732307	1.18858	1.14884	1.11555	1.39765	1.58201	1.06579	1.82387	1.34732
LPC(O-18:0)	0.760663	0.92286	0.473024	0.582516	0.703345	0.456467	2.58722	0.633519	0.360752	0.81385	0.306798	1.89833	0.289906	0.62297	0.891596	0.744713	0.702871	0.753222	0.537513	1.13436	0.583656	0.72238	0.701229	0.713077	0.474215	0.612833	0.552093	0.510446	0.609636	0.887047	0.502503	0.265658	0.58535	0.448832	0.496206	0.620662	0.552211	0.639022	0.368061	0.399071	0.375355	0.476511	0.554064	0.529715	0.43952	0.556526	0.427493	0.547867	0.684076
LPC(O-20:1)	0.0531406	0.0343906	0.0276599	0.000343643	0.0272052	0.000438281	0.149544	0.0345612	0.0333219	0.0585217	0.0173378	0.138566	0.0377823	0.055856	0.117933	0.0924616	0.000470934	0.0318043	0.0414166	0.0574717	0.000374851	0.0685653	0.000386499	0.000344515	0.0502089	0.00034287	0.000337524	0.0642962	0.0620137	0.0687327	0.000312509	0.0292808	0.0559512	0.0301894	0.0270795	0.0586973	0.0652101	0.03935	0.000271171	0.0291268	0.0231376	0.0139615	0.0382633	0.0463036	0.046102	0.0702361	0.0252142	0.0593891	0.0120004
LPC(O-18:2) [M+OOH]+	0.63892	0.627438	0.849705	0.313484	0.452309	1.17666	0.910153	0.471778	0.194118	0.246023	0.695481	0.123186	0.531265	0.201145	0.261834	0.285554	0.583257	1.05144	0.448922	0.360064	0.387203	0.348753	0.60002	0.494883	0.345078	0.727002	0.280959	0.303431	0.314757	0.515052	0.270339	0.230417	0.722594	0.330337	0.261167	0.913634	0.476219	0.89923	0.422608	0.503428	0.648286	0.549302	0.760753	0.742812	0.205355	0.440295	0.358513	0.413969	0.167163
LPC(O-20:0)	0.212354	0.30444	0.159189	0.112804	0.15843	0.000335062	0.685524	0.223568	0.152433	0.19094	0.0718278	0.391944	0.000379379	0.305478	0.294192	0.242879	0.116371	0.237272	0.181934	0.223816	0.182265	0.233339	0.151586	0.200728	0.15547	0.137052	0.000269696	0.170371	0.185652	0.261008	0.148897	0.000450197	0.171443	0.132888	0.153188	0.244871	0.186576	0.176836	0.136578	0.15622	0.10198	0.109159	0.144165	0.155193	0.138266	0.247217	0.108535	0.184678	0.261833
LPC(O-22:1)	0.0379892	0.0372774	0.000413399	0.0208658	0.000318803	0.000341842	0.125807	0.0347008	0.000289933	0.0510198	0.000428914	0.0790646	0.0325419	0.0661913	0.0701831	0.0738598	0.000445142	0.0387839	0.0227749	0.0361915	0.0150451	0.0407775	0.000443436	0.0319585	0.0164288	0.000426006	0.000377603	0.0291139	0.0252276	0.0551198	0.000259681	0.0130458	0.030569	0.000314602	0.000265635	0.0463975	0.000375553	0.0274744	0.000249955	0.0173057	0.000365673	0.0208201	0.000482655	0.024039	0.000356819	0.000383251	0.0146895	0.0323931	0.0357724
LPC(O-22:0)	0.085232	0.0833345	0.0703905	0.0635946	0.0641708	0.0657861	0.135407	0.0912692	0.0787993	0.105458	0.0560076	0.143492	0.0677238	0.0970108	0.108693	0.117099	0.0253509	0.0987635	0.000457466	0.000471367	0.068334	0.125484	0.000304691	0.0771755	0.0573002	0.0454354	0.059373	0.0672637	0.0649977	0.0978646	0.0460622	0.0353706	0.0474888	0.0596764	0.0392875	0.0994487	0.0534623	0.0487519	0.0512083	0.0621102	0.061317	0.028168	0.0574706	0.0477041	0.0563898	0.0766553	0.0538851	0.0574601	0.124822
LPC(O-24:1)	0.0278688	0.000382696	0.000320724	0.000308486	0.000359476	0.000503402	0.0997975	0.000386186	0.0227251	0.0348393	0.0179993	0.0838074	0.000425627	0.0452603	0.0385892	0.0442295	0.000465519	0.0221411	0.000356182	0.000439506	0.000381425	0.0313198	0.000299307	0.0260462	0.000323146	0.00024946	0.000243223	0.00044507	0.0179744	0.0330955	0.000278978	0.000355041	0.000336623	0.000256483	0.000341669	0.0266638	0.000413419	0.000456315	0.000394963	0.000359104	0.0004035	0.000471285	0.0168378	0.000425545	0.0210424	0.000406844	0.000424916	0.0138361	0.0440242
LPE(14:1)	0.00403531	0.00288435	0.00252059	0.00232805	0.00449837	0.366659	0.149859	0.127489	0.249025	0.081115	0.340856	0.00382669	0.668845	0.390318	0.365408	0.249799	0.00429753	0.278662	0.121955	0.00257195	0.00309054	0.106036	0.00345941	0.00276275	0.00363176	0.0032851	0.00268904	0.0034448	0.0043892	0.00358173	0.00325181	0.0036768	0.00519602	0.00306703	0.00313269	0.180808	0.0682439	0.00291928	0.191316	0.192632	0.34445	0.198566	0.165213	0.143126	0.00239431	0.00414159	0.00228881	0.00410741	0.00340311
LPE(15:0)	0.207303	0.163282	0.268252	0.0916636	0.00457127	0.157258	0.211498	0.176272	0.151435	0.279857	0.123565	0.138091	0.323352	0.42698	0.551782	0.48506	0.00510312	0.198432	0.159872	0.195656	0.139294	0.256801	0.148916	0.118945	0.163439	0.282938	0.24697	0.313588	0.00440507	0.399844	0.182191	0.191706	0.0048548	0.246326	0.186453	0.243135	0.311537	0.325029	0.267365	0.347724	0.136763	0.204641	0.28382	0.259274	0.207922	0.353202	0.269974	0.377104	0.00268147
LPE(16:2)	0.00438969	0.00309027	0.00333436	0.00251534	0.00439785	0.00357274	0.083927	0.00259685	0.158332	0.0878665	0.104064	0.0877971	0.23408	0.12092	0.166685	0.207195	0.00470807	0.00243373	0.00370344	0.0400128	0.0039985	0.00287981	0.00369876	0.00310547	0.00403612	0.00283057	0.0621779	0.0825798	0.00484694	0.00278062	0.00259725	0.00391408	0.00499009	0.00378695	0.00301	0.00324089	0.004218	0.0579775	0.00264195	0.00307495	0.0025841	0.0424319	0.00309885	0.0041053	0.00350477	0.00274565	0.00370487	0.00410124	0.00379794
LPE(16:1)	36.0736	29.6858	41.0246	29.4914	36.2484	71.6755	36.7108	38.0622	68.0478	43.4733	73.2069	17.7324	93.9355	59.4098	63.5883	61.6076	31.6503	51.0006	30.1772	30.0766	34.2853	27.3758	45.6082	39.3833	35.5635	29.4236	17.3064	28.1162	28.4866	36.2564	19.0715	20.1129	32.3153	32.2061	27.7843	37.3121	29.2411	34.7327	50.3936	48.3211	45.3097	41.2652	29.7074	25.3289	26.6063	37.4466	32.2145	28.2497	6.36045
LPE(16:0)	115.368	91.6631	80.1982	73.7778	102.682	124.338	93.3052	100.575	98.0542	98.4345	108.452	64.7102	153.741	154.179	180.125	164.46	81.7444	129.787	62.8717	76.1515	94.3465	59.9439	104.567	100.332	122.567	132.782	98.5621	129.565	110.189	157.532	88.0484	85.051	124.95	108.426	109.251	138.241	120.906	146.35	119.312	146.906	96.8624	110.347	108.227	100.864	109.7	159.48	112.577	150.974	18.8371
LPE(17:1)	0.58079	0.74414	0.673179	0.357864	0.654754	0.00296189	0.652269	0.658834	0.820967	0.915548	0.548906	0.343522	0.00407195	1.64452	1.97879	1.65488	0.800005	0.647176	0.818425	0.741195	0.773429	0.856196	0.719978	0.659355	0.802269	0.923278	0.898673	0.918574	0.919304	1.37254	0.58151	0.63526	1.08348	0.593467	0.633616	1.03995	1.09575	1.09767	0.909372	1.24693	0.739521	0.758019	0.754974	0.700467	0.829053	1.2903	0.780373	1.11729	0.116357
LPE(17:0)	1.05839	1.10405	0.828836	0.493019	1.19812	1.18844	0.926215	0.968895	0.843217	1.38145	0.60453	0.760751	1.07387	2.51597	3.14637	2.61551	1.05959	1.28637	0.939787	0.970135	1.30164	1.21389	1.19364	0.867805	1.99482	2.11258	1.76043	2.70142	1.67994	2.76169	1.30047	1.04343	1.38905	1.28975	1.06198	1.97934	2.52213	2.23212	1.25194	2.33697	0.80457	1.34589	1.52437	1.29451	1.56516	3.29566	1.65337	2.5926	0.354921
LPE(18:3)	1.91815	3.31028	2.47349	1.6096	2.48752	3.4446	3.38756	2.3111	5.43223	6.58986	6.7821	3.41301	10.1549	5.08625	7.43127	5.72753	2.90533	2.67514	1.99317	2.51642	1.92987	2.20054	3.24467	2.22388	3.65202	3.59704	3.22943	3.94767	3.54356	4.76741	2.76514	3.16103	4.39666	3.08671	3.28308	5.4718	4.14245	8.38246	3.37939	5.65289	3.78297	4.3993	4.26181	5.05705	3.38906	5.32503	3.60789	4.77924	0.425509
LPE(18:2)	108.407	140.719	110.378	81.594	144.01	202.237	155.341	127.486	298.461	240.732	204.996	186.746	304.149	374.817	411.241	372.988	119.987	122.256	85.3454	108.465	113.175	95.1458	114.763	128.083	157.674	152.373	140.087	175.67	158.49	224.283	123.04	124.137	158.151	134.044	108.727	183.904	138.433	203.973	125.323	195.689	128.71	127.103	131.904	134.953	131.293	195.004	125.616	167.757	60.0021
LPE(18:1)	139.84	129.423	118.573	93.8867	154.566	182.19	134.746	137.878	155.344	159.73	156.443	78.8966	180.683	220.786	274.114	260.679	117.6	145.452	98.1472	111.301	129.389	110.3	135.125	136.238	142.39	160.689	122.686	164.96	145.411	228.489	98.4957	104.763	162.104	126.383	109.362	167.215	165.417	169.871	139.833	199.031	109.145	118.053	117.19	111.369	128.171	222.904	122.741	193.203	28.0167
LPE(18:0)	129.617	110.943	69.724	74.0769	124.994	114.073	90.7727	108.659	77.396	112.99	84.2227	95.4132	86.0939	152.569	203.09	164.939	76.8282	137.01	64.8776	84.1072	105.543	71.5047	90.888	120.251	119.025	165.172	135.612	182.127	125.654	219.861	96.1623	87.8039	141.715	123.349	99.2002	149.962	158.788	151.164	105.82	165.044	75.7588	98.0746	103.039	95.0561	130.404	238.423	109.352	195.97	14.8823
LPE(19:1)	0.00302932	0.091358	0.00267913	0.00232808	0.00382276	0.00288817	0.182418	0.00376724	0.177163	0.00328542	0.00247483	0.00388218	0.00519871	0.572058	0.0038451	0.00391813	0.0886012	0.0033201	0.179652	0.00353634	0.00288122	0.00348143	0.00348505	0.202672	0.00491645	0.173575	0.270305	0.00398818	0.00463288	0.518587	0.00352102	0.00312679	0.00317647	0.00429257	0.00303158	0.361401	0.00292674	0.00372256	0.19033	0.3824	0.0027893	0.00280388	0.00392531	0.00259518	0.303889	0.499534	0.003734	0.493452	0.00450962
LPE(19:0)	0.649182	0.31595	0.365746	0.00365212	0.365236	0.341197	0.38013	0.356694	0.196142	0.535903	0.00402817	0.241373	0.00347769	0.839278	1.34472	0.880256	0.389601	0.349988	0.00264953	0.436181	0.00276724	0.409385	0.510826	0.33801	0.477883	0.784071	0.637608	0.881878	0.621945	1.05691	0.4131	0.465746	0.00448109	0.642815	0.418617	0.597691	0.848723	0.885852	0.451748	0.84705	0.336514	0.492726	0.681983	0.520203	0.658072	1.22524	0.00346895	1.36349	0.216715
LPE(20:5)	1.98973	2.67536	3.95077	2.8298	3.42319	4.32917	3.76646	3.76751	8.52728	5.06637	11.1503	4.66855	9.31132	8.05414	9.11324	7.87742	5.69458	3.62373	3.01113	2.6772	3.27995	1.6503	4.5442	4.39755	5.07063	3.77344	3.42962	4.1515	4.14927	4.51272	3.44687	3.61219	4.28203	3.7303	3.11357	5.03747	3.38823	5.97914	4.0536	5.25409	4.39772	3.86805	3.8497	3.77123	3.64392	4.14626	3.95908	3.90113	0.411453
LPE(20:4)	305.316	222.476	218.089	223.105	458.531	423.695	372.331	347.48	599.421	410.785	471.436	615.794	309.741	706.547	683.22	639.694	333.951	344.887	162.829	214.704	293.979	153.496	209.49	327.742	273.658	256.212	228.027	301.131	249.13	317.825	219.768	265.686	294.732	224.388	203.778	332.646	194.151	309.935	211.502	316.158	220.329	232.216	256.979	208.724	234.802	290.472	232.024	269.865	70.1161
LPE(20:3)	5.60499	5.61377	7.60796	4.11755	6.06731	9.47418	9.19911	6.57784	20.1333	10.4712	12.744	6.65437	22.2158	23.9131	25.3181	19.3758	7.97956	8.43746	7.95374	7.56979	5.8469	6.16072	6.15261	6.56238	9.00797	6.19401	6.09874	7.2938	9.28689	8.79054	6.39308	7.44355	8.2787	5.93465	6.06914	9.4912	5.9922	9.82249	7.42271	10.5481	7.19669	6.63342	8.88424	8.31296	5.81231	7.57147	6.99075	7.81934	3.18895
LPE(20:2)	0.00389185	0.00354592	0.00421169	0.00286845	0.00484868	0.00313767	0.733531	0.00275715	1.56309	0.00371589	0.00352642	0.739864	1.91287	2.36063	3.23251	2.256	0.00314167	0.736339	0.973945	0.845489	0.592281	0.00254309	0.00389011	0.626027	0.0034891	0.00257967	0.0033617	0.80205	0.00479671	0.00363217	0.00255147	0.689126	0.00507124	0.673697	0.516634	0.00288517	0.00360214	0.00318755	0.950674	1.26484	0.00417626	0.612622	0.664065	0.813119	0.00297056	1.16533	0.715152	0.00289947	0.384527
LPE(18:3) [M+OOH]-	0.00317346	0.00447384	0.00387851	0.00350826	0.00406593	0.00434541	0.00293382	0.00378676	0.00311646	0.00384111	0.00392103	0.00310691	0.00451934	0.0031137	0.00468719	0.00308287	0.00309671	0.00292892	0.00329601	0.00425991	0.0049145	0.00446175	0.00390043	0.00352072	0.00465072	0.0027255	0.00378504	0.00256224	0.00476048	0.00462807	0.0022698	0.00296203	0.00459282	0.00249347	0.00309487	0.00357861	0.00323737	0.00382175	0.00275407	0.00287586	0.0029169	0.0471828	0.00307708	0.00266748	0.00320688	0.00257859	0.00355787	0.00244339	0.00385026
LPE(20:1)	1.5445	1.73257	1.44025	1.01833	2.08624	2.14456	3.90375	1.80242	3.06816	2.80482	1.51693	1.49546	2.40453	4.58764	7.22942	5.58543	2.06777	2.24095	2.17703	2.66585	1.72406	1.43527	2.48688	1.83368	2.27759	2.39458	2.03172	2.63386	3.3346	3.62854	1.89339	1.91686	2.43613	2.06425	2.3054	2.66692	2.78502	4.31899	2.03264	3.66687	1.45348	2.0808	2.62333	2.68195	2.16113	4.51375	2.14116	3.59406	0.754763
LPE(18:2) [M+OOH]-	0.00288472	0.00269182	0.00297513	0.00316849	0.00488531	0.0039363	0.00332851	0.00359971	0.243876	0.00387443	0.400744	0.00428782	0.00459083	0.138979	0.158585	0.172146	0.209052	0.0030855	0.0027873	0.00392457	0.383935	0.0989329	0.277344	0.339138	0.279396	0.654141	0.159278	0.247868	0.00408686	0.282928	0.00364642	0.102523	0.462608	0.151519	0.159353	0.272303	0.00462989	0.00292187	0.00312968	0.00352353	0.0037294	0.00388792	0.00328875	0.00250335	0.185635	0.00267182	0.00239727	0.299211	0.00414287
LPE(18:1) [M+OOH]-	0.0036552	0.371681	0.223572	0.00248139	0.00392418	0.942348	0.00355974	0.00360164	0.310635	0.00377865	0.72713	0.00428367	0.734697	0.00421127	0.733414	0.69052	0.450521	0.464239	0.120389	0.00440187	0.00276684	0.00340817	0.00318425	0.00363724	0.00420453	1.024	0.00235844	0.00233202	0.242699	0.00340662	0.145433	0.00408396	1.40377	0.00428677	0.0023005	0.367474	0.00378524	0.637312	0.00245685	0.352256	0.00391877	0.00362157	0.345532	0.00352161	0.153357	0.00331165	0.251484	0.282161	0.00339689
LPE(20:5) [M+OH]-	0.00317126	0.00337548	0.175665	0.00358634	0.144668	0.509096	0.216043	0.290106	0.153074	0.122508	0.224797	0.00255966	0.00368588	0.00424233	0.186822	0.00270055	0.177801	0.501975	0.135509	0.00419636	0.201591	0.00398796	0.0900707	0.331115	0.00457013	0.00299154	0.0951132	0.0951594	0.00500644	0.078939	0.00231596	0.0829913	0.219897	0.172125	0.00286656	0.207243	0.00313872	0.0049145	0.00364618	0.236977	0.0034001	0.00395375	0.26371	0.00412616	0.00244851	0.158755	0.221702	0.00338572	0.0041873
LPE(20:4) [M+OH]-	3.98969	3.52745	2.80328	2.10821	2.55979	4.63388	3.68672	3.73342	4.14066	2.86109	4.48734	3.65316	4.26549	5.42974	10.8687	7.75657	2.07043	6.05426	2.08928	1.40126	3.15008	0.977694	1.93585	3.84014	1.37247	6.7887	2.19182	2.44194	0.170354	3.93071	1.90077	1.52143	0.00512066	2.76586	2.05247	3.0345	3.74829	5.45381	2.22937	5.34426	2.94465	3.09142	3.17541	2.1774	2.09731	3.69265	2.84795	2.53232	0.915177
LPE(22:7)	0.616964	0.306022	0.476166	0.285361	0.488248	0.466607	0.599194	0.381887	0.942825	0.916734	0.736925	0.635218	0.686225	2.01845	1.65403	1.45189	0.566396	0.580049	0.34744	0.654671	0.00466892	0.624444	0.307865	0.00347243	0.531603	0.470782	0.549079	0.380115	0.560315	0.550953	0.48044	0.489967	0.00324299	0.35414	0.266645	0.566181	0.374423	0.3802	0.366623	0.538688	0.00290468	0.00374218	0.456576	0.241224	0.35742	0.370273	0.00345788	0.46662	0.00357122
LPE(22:6)	240.24	148.905	184.652	113.147	188.879	226.024	256.274	166.847	467.398	372.005	261.476	278.681	335.369	738.851	773.431	639.822	241.048	236.18	180.881	249.534	117.386	244.249	140.284	125.305	266.367	241.682	214.61	249.818	334.545	325.248	213.958	220.883	281.474	188.725	184.141	285.411	221.595	247.216	184.604	277.309	175.593	201.769	214.345	210.012	223.906	280.309	196.092	255.362	62.3119
LPE(22:5)	25.7886	20.3512	21.4331	10.784	17.3864	25.3353	26.4128	15.8794	60.5925	35.2896	29.0946	28.0746	49.9083	84.8123	88.3969	65.1798	17.7891	25.7447	20.8593	30.4694	16.4012	27.6235	10.8991	13.5367	22.928	19.7429	13.4467	16.9447	28.4791	23.5954	16.1319	15.8552	21.4438	14.1077	15.9042	22.0751	17.5641	20.6134	15.7339	21.5813	14.5755	19.1807	17.8156	17.2911	16.096	18.1028	16.1209	17.9909	11.6803
LPE(22:4)	4.96989	5.31358	4.85998	3.74646	6.57782	6.04907	5.72414	5.40776	7.3291	8.1887	7.55574	7.32916	12.6748	10.4563	12.3679	11.0861	4.45221	7.33764	5.25344	4.02028	5.57907	7.40475	2.98775	5.02356	5.88918	4.96205	3.72912	4.05221	5.80703	5.43718	3.98787	3.5644	5.44115	3.3693	4.19065	5.05761	4.75832	5.21872	3.97066	6.55926	3.92945	5.90707	5.239	3.66777	4.10224	3.85661	4.53854	4.22709	4.54131
LPE(22:3)	0.00382554	0.00298795	0.00267482	0.00226787	0.00303173	0.00323685	0.00397555	0.00385331	0.00434203	0.00438827	0.00432131	0.00330525	0.00459908	0.00409175	0.261888	0.00331691	0.00542276	0.00358637	0.00410495	0.00441814	0.00297848	0.00267778	0.00274045	0.00343751	0.00364604	0.00435582	0.0036732	0.00401804	0.00323608	0.00370861	0.00333378	0.00323749	0.00420424	0.00263435	0.00283458	0.00440111	0.0026317	0.00353742	0.00316464	0.00359634	0.00277837	0.00290812	0.0029287	0.00278354	0.00384029	0.00268859	0.00320791	0.00318366	0.00395888
LPE(20:4) [M+OOH]-	0.00415475	0.376341	0.00270743	0.334002	0.476427	0.00463824	0.483636	0.476441	0.616903	0.00325637	0.78864	0.204191	0.205148	0.706898	0.995607	0.429375	0.363836	1.13898	0.285097	0.00424941	0.242316	0.00353002	0.237847	0.69125	0.00295591	1.02434	0.286949	0.273567	0.00469752	0.296222	0.238055	0.00398085	0.627445	0.228269	0.101101	0.00390953	0.404798	0.643074	0.275308	0.592566	0.436475	0.391101	0.324468	0.367136	0.00282749	0.00347241	0.293534	0.00275621	0.00295472
LPE(20:3) [M+OOH]-	0.375166	0.719113	0.17987	0.342824	0.440246	0.621456	0.368102	0.469795	0.783389	0.464739	0.810131	0.620483	0.983703	1.02488	2.45803	1.89342	0.00320491	1.12009	0.248126	0.123363	0.375943	0.00303526	0.214716	0.51698	0.51291	2.0899	0.336814	0.286092	0.417725	0.00277248	0.239574	0.26154	1.14185	0.00330898	0.392898	0.430158	0.540506	1.06301	0.319337	1.20119	0.380236	0.37839	0.632332	0.320547	0.2207	0.497056	0.468419	0.45385	0.00303256
LPE(22:7) [M+OH]-	0.00409096	0.00429021	0.00267051	0.00278882	0.00291265	0.00408761	0.0849696	0.00342427	0.00291955	0.00343641	0.293096	0.00277261	0.00455423	0.00395977	0.285387	0.00309916	0.00371114	0.221519	0.00409111	0.0037718	0.00474519	0.00355274	0.00283865	0.00418308	0.00494569	0.38653	0.114623	0.0023335	0.00521476	0.0035277	0.133308	0.00275701	0.155226	0.128387	0.00248877	0.00455693	0.0818329	0.299446	0.115624	0.414052	0.002782	0.221353	0.173985	0.0039371	0.114367	0.00429388	0.00301172	0.00278524	0.00279296
LPE(22:6) [M+OH]-	2.05849	1.67986	1.43392	0.759226	0.609401	2.51595	1.74467	1.33138	3.39269	2.3856	2.71635	1.77435	4.37091	5.31358	11.6756	7.96148	1.05195	3.22807	1.80437	1.41427	0.879119	1.03525	0.949259	1.21747	1.80742	5.77606	1.63668	1.42223	1.2577	3.16958	1.35285	0.999658	2.31441	1.71251	1.60855	2.05603	3.0259	4.07508	1.709	4.30212	1.7729	2.07395	2.1688	1.81463	1.58653	2.85642	2.02971	1.73597	0.580487
LPE(22:5) [M+OH]-	0.188526	0.00404211	0.00350535	0.00243659	0.00314378	0.0775975	0.0783455	0.00397395	0.38697	0.101223	0.202231	0.00304669	0.55598	0.295716	0.89594	0.492095	0.00352487	0.179013	0.0622088	0.00394765	0.00375175	0.00334891	0.00354606	0.00375213	0.00315902	0.288522	0.00346634	0.00401677	0.00438815	0.00465958	0.00388762	0.00422266	0.00394586	0.00290766	0.00311384	0.00453535	0.117594	0.236759	0.00390373	0.215289	0.0788764	0.0835411	0.0656994	0.00425735	0.00367095	0.00325101	0.00378014	0.00367299	0.00461985
LPE(22:4) [M+OH]-	0.00420161	0.00262492	0.00261378	0.00314732	0.00398886	0.00397018	0.00383687	0.00328747	0.00333251	0.00283408	0.00314565	0.00421984	0.0050876	0.0035743	0.00425137	0.00409542	0.00335498	0.00353461	0.00324866	0.00423953	0.00318898	0.00449499	0.00447407	0.00415702	0.00312045	0.00310104	0.00228675	0.00340292	0.00321708	0.00466042	0.00316818	0.00341547	0.00341418	0.004288	0.00308915	0.00365668	0.00411714	0.00423192	0.00317985	0.00242627	0.00294141	0.00285686	0.00404696	0.00313079	0.00398	0.00350342	0.0027749	0.00238231	0.00372882
LPE(24:6)	0.00337936	0.00440881	0.00297913	0.0022443	0.00363942	0.0784681	0.0028237	0.00288741	0.00437765	0.00307186	0.00288209	0.00252489	0.2202	0.361443	0.572797	0.279567	0.0048309	0.00422374	0.0035031	0.00267067	0.00280812	0.19044	0.00435805	0.00300443	0.00477009	0.00360897	0.00300346	0.00341671	0.00327497	0.00362834	0.00309371	0.00346791	0.00440583	0.00343549	0.00334627	0.00348785	0.00381562	0.00456872	0.0034501	0.0037233	0.00372711	0.00318103	0.00420747	0.00360638	0.00354901	0.00296011	0.00271704	0.00296264	0.00458951
LPE(22:6) [M+OOH]-	0.00265071	0.00450803	0.00305054	0.0840239	0.00485363	0.00294136	0.00294039	0.296228	0.0040612	0.00308249	0.0025732	0.00292286	0.00509073	0.00420257	0.0033047	0.405167	0.00304363	0.627809	0.404733	0.00434432	0.00460398	0.00353366	0.00379986	0.192629	0.00400953	0.380114	0.175426	0.13545	0.155989	0.00341893	0.118563	0.00399598	0.586243	0.219677	0.114478	0.339506	0.389822	0.00484565	0.143606	0.589075	0.133139	0.272575	0.303787	0.146584	0.00396984	0.0041292	0.00300531	0.123606	0.00334747
LPE(22:5) [M+OOH]-	0.00301332	0.00426496	0.180496	0.00284318	0.710418	0.00475738	0.00281686	0.0026441	0.780127	0.442791	0.626185	0.00315966	1.11754	0.00395995	2.82357	1.77284	0.00398928	0.894963	0.507841	0.249854	0.226956	0.00384198	0.00296818	0.00415463	0.00444164	1.56647	0.258142	0.00270945	0.388323	0.00454253	0.00341474	0.151536	0.91326	0.28667	0.34211	0.00462783	0.720659	0.892796	0.00257142	1.12853	0.223115	0.392104	0.581509	0.324853	0.308	0.613164	0.387376	0.47222	0.00297801
LPE(22:4) [M+OOH]-	0.00307691	0.00423587	0.00303084	0.00381753	0.00409149	0.00366924	0.00261758	0.00340904	0.00382435	0.00350568	0.00395256	0.00429529	0.00349253	0.00325825	0.212402	0.00341858	0.004545	0.00330524	0.0028135	0.00409324	0.00457672	0.00384799	0.00314946	0.0036436	0.00375006	0.00347924	0.00281281	0.00272495	0.00493772	0.00451354	0.00284883	0.00314646	0.00418673	0.00338457	0.00363697	0.00356943	0.0027858	0.00371838	0.00287941	0.00346245	0.00243578	0.00412224	0.00416707	0.00303825	0.00396376	0.00356302	0.00314532	0.00333404	0.00441804
LPE(O-16:2)	0.0685483	0.00313063	0.242832	0.00228023	0.00414491	0.12748	0.00328682	0.00275048	0.44655	0.277716	0.0981273	0.00353543	0.651097	0.634865	0.885298	0.556263	0.0950369	0.0585458	0.240213	0.235441	0.183042	0.340813	0.151437	0.00246757	0.331791	0.00398303	0.101655	0.226009	0.335854	0.430634	0.00395171	0.0528014	0.289439	0.147643	0.156	0.211433	0.281122	0.206389	0.275988	0.393771	0.101544	0.195327	0.159018	0.157402	0.210948	0.384442	0.201493	0.327842	0.165484
LPE(O-16:1)	26.8784	36.3607	30.3137	19.8937	24.9471	34.5371	35.9991	26.8506	38.0737	37.374	29.5137	16.4192	52.4065	85.4931	120.592	83.1671	26.3008	27.3502	43.7549	46.8228	31.5278	47.0289	36.1542	27.0897	43.7681	39.8885	35.685	39.2708	50.0081	67.2517	29.6138	22.0545	35.2462	32.6187	26.1221	43.4334	49.7483	37.507	36.6006	46.8382	23.6529	30.3318	29.8497	30.1124	35.7026	61.2939	31.3849	57.5736	9.7878
LPE(O-17:2)	0.00358	0.0035087	0.00367545	0.0032783	0.00470619	0.0040422	0.00339467	0.00292948	0.00355187	0.00337825	0.00347343	0.00401009	0.20828	0.284847	0.203041	0.202395	0.0467621	0.00287994	0.00304593	0.0863988	0.00442244	0.138186	0.0940321	0.00306572	0.00420458	0.00285731	0.0025521	0.00300265	0.0848109	0.00279281	0.00267262	0.00411385	0.00446787	0.00386545	0.00406189	0.00368898	0.00286334	0.00432733	0.00382179	0.121519	0.0034459	0.00329251	0.0028991	0.00268679	0.00343557	0.118879	0.00291079	0.0564614	0.00302004
LPE(O-17:1)	0.436655	0.64594	0.564125	0.271328	0.411676	0.509042	0.601431	0.458063	0.479686	0.655394	0.519171	0.273121	0.729013	1.30888	2.12138	1.4318	0.411327	0.372862	0.66666	0.858033	0.55682	0.767755	0.72309	0.51373	0.692815	0.61291	0.548839	0.571299	0.716663	0.988934	0.438868	0.359004	0.553718	0.48015	0.387663	0.622293	0.602038	0.742012	0.644153	0.805558	0.265318	0.48963	0.424094	0.491787	0.665945	0.960792	0.482322	0.973903	0.16399
LPE(O-18:4)	0.00458024	0.00418128	0.00330468	0.00307129	0.0043943	0.00297486	0.00409855	0.00289721	0.145618	0.104763	0.00245244	0.00318301	0.396241	0.250561	0.498823	0.359821	0.00312723	0.00282888	0.138153	0.112843	0.00301832	0.134643	0.105411	0.00278799	0.00327917	0.117156	0.105162	0.0877428	0.19988	0.200379	0.00283356	0.0608123	0.0663038	0.00259941	0.0918347	0.116207	0.178349	0.153448	0.138864	0.216792	0.00326905	0.0870559	0.112856	0.0631968	0.00284609	0.141488	0.0837229	0.175219	0.0043297
LPE(O-18:3)	1.27171	1.43421	1.78663	1.06981	1.5158	1.82334	1.75503	1.62117	3.01266	3.10421	1.6241	0.965761	7.07234	6.83347	11.596	8.64203	1.86848	1.29273	3.19071	3.54757	1.81216	3.58428	2.43141	1.4899	3.7273	3.06885	2.70088	2.9075	4.38862	5.23998	2.53243	2.26098	3.23611	2.78069	2.49697	3.57586	4.57111	3.70718	3.27288	4.99548	2.04493	2.83774	2.55523	2.83205	3.59937	4.95742	2.30772	5.01975	0.699482
LPE(O-18:2)	8.18909	8.06679	8.76596	6.93549	10.6486	12.3824	12.0984	10.9319	17.661	13.3693	8.20826	5.42715	25.4117	33.374	45.8013	33.4171	9.19352	8.36997	14.92	17.0173	12.1213	15.878	11.7024	9.39123	13.799	11.2487	9.45401	10.1691	14.7107	16.6356	8.59338	8.32071	10.6857	9.76413	8.67887	12.9384	13.8694	13.0888	12.5227	16.5977	7.32615	9.82774	9.34243	9.7348	11.8665	17.959	9.02226	16.4051	4.62098
LPE(O-18:1)	11.165	15.9433	18.4946	9.73248	11.0249	14.4157	17.7269	12.0933	11.9629	22.9233	16.3374	10.1983	17.9011	21.9412	45.7673	34.8811	14.696	12.8373	19.1355	26.6915	10.5982	17.4231	21.2007	12.9651	15.0752	15.2065	13.8774	15.0747	20.844	19.7728	12.1955	10.6584	13.4799	11.143	12.1714	17.1222	14.7339	15.6563	14.2052	16.8524	8.90287	11.0004	12.4103	13.7114	15.0976	21.741	11.6423	21.465	2.95412
LPE(O-16:2) [M+OOH]-	0.00403305	0.00411701	0.295601	0.00365289	0.00294923	0.969308	0.530694	0.00270256	0.129321	0.00246335	0.457626	0.00347866	0.217456	0.00399826	0.00291605	0.0934671	0.12848	0.735425	0.15155	0.116063	0.00342749	0.00402206	0.283025	0.215171	0.00520217	0.00328939	0.00384088	0.00334908	0.156281	0.00319873	0.00265417	0.00332154	0.366434	0.00263075	0.109874	0.00357666	0.00325823	0.408779	0.24363	0.182485	0.35569	0.190074	0.227535	0.225376	0.00265849	0.127495	0.0921842	0.00398149	0.00414253
LPE(O-16:1) [M+OOH]-	0.00292255	0.00324138	0.00287659	0.171035	0.00451182	0.542242	0.285261	0.15427	0.24469	0.00310988	0.406474	0.154576	0.460894	0.00424026	0.30001	0.084359	0.115431	0.496345	0.165927	0.00450088	0.129874	0.00325563	0.263433	0.292724	0.552869	0.00313491	0.00227075	0.00306615	0.285027	0.00278752	0.188617	0.00293847	0.654875	0.234219	0.0040014	0.209108	0.300551	0.46412	0.31445	0.487741	0.343272	0.476391	0.457409	0.00268448	0.187368	0.408359	0.196224	0.372554	0.00398744
LPE(O-20:3)	0.00333105	0.0815488	0.00295837	0.0030559	0.121959	0.00283987	0.115575	0.0825693	0.11734	0.258359	0.00262183	0.151444	0.185835	0.432208	0.92912	0.700461	0.00420193	0.00345221	0.315986	0.234168	0.140401	0.245346	0.134635	0.00407574	0.294489	0.288761	0.30366	0.338638	0.348332	0.376159	0.338529	0.00256591	0.359368	0.296017	0.198502	0.222621	0.299451	0.264729	0.309062	0.395817	0.00357566	0.323398	0.24997	0.141798	0.376534	0.518851	0.277588	0.570686	0.00293905
LPE(O-18:4) [M+OOH]-	0.219888	0.769861	0.410543	0.299564	0.297883	1.18463	0.722606	0.541014	0.343642	0.330734	0.884483	0.106701	0.484566	0.00281109	0.384101	0.351601	0.385087	0.856093	0.363616	0.186578	0.366426	0.129119	0.338823	0.491982	0.412204	0.953905	0.324871	0.37641	0.192557	0.371299	0.394834	0.211644	0.569716	0.237565	0.341633	0.62493	0.559049	1.07064	0.485166	0.707866	0.576806	0.624737	0.621733	0.520558	0.275037	0.477499	0.405651	0.370965	0.00328201
LPE(O-20:2)	0.00408129	0.58688	0.985455	0.28511	0.387746	0.212206	0.632059	0.315207	0.734378	1.07105	0.00399117	0.183118	0.60333	1.18671	1.86055	1.4769	0.416876	0.29475	0.941244	1.02776	0.00357506	0.843556	0.541942	0.279142	0.744235	0.554534	0.426992	0.509439	0.798527	0.657757	0.448631	0.498712	0.69886	0.330711	0.532525	0.461403	0.654449	0.461231	0.506484	0.799448	0.472064	0.449254	0.448156	0.439599	0.614526	0.735286	0.480591	0.868059	0.00271654
LPE(O-18:3) [M+OOH]-	2.16421	3.81582	3.06195	1.72566	2.29394	6.30419	3.73473	3.1695	1.97559	1.81489	3.18449	1.0045	4.21464	2.16279	3.72009	3.05767	2.15031	4.03541	2.494	1.71243	2.51127	1.38946	2.74473	3.38818	2.38149	4.65212	2.29326	2.0592	2.08068	3.83365	1.65635	1.47094	4.9576	2.3528	1.96497	3.66133	3.64937	6.91145	2.5904	4.76244	3.56365	3.42931	3.08625	3.15673	1.99015	3.28966	2.36345	2.59814	0.435515
LPE(O-20:1)	0.919545	1.70917	1.87541	1.06151	1.1685	0.637675	1.38436	0.981261	0.956977	1.86694	0.901828	1.1668	1.57779	1.98662	3.21152	2.7414	0.900279	1.31673	1.63958	1.46499	0.689925	2.14131	1.21937	0.845536	2.53614	2.61725	1.72079	2.03369	3.4496	2.11804	1.65084	1.6747	2.34793	1.59176	1.77764	2.60541	2.02886	1.89945	1.82811	1.96541	1.34647	1.31431	1.62106	1.48237	1.91948	2.77994	1.47096	2.50672	0.452661
LPE(O-18:2) [M+OOH]-	0.955102	1.37179	1.07111	0.767497	1.30851	3.73076	2.25003	1.37451	0.665459	0.743136	1.35347	0.41898	1.14647	0.638735	0.991641	0.847367	1.14614	2.61815	1.16315	0.842247	1.2907	0.899244	1.04681	1.47444	0.732654	2.1252	0.83364	0.670125	0.747544	1.1447	0.557484	0.567945	2.26563	0.677785	0.712603	1.77638	1.33706	1.93014	1.02386	1.46127	1.52365	0.937365	1.28709	1.22492	0.612044	1.12399	0.769193	1.07049	0.00423434
LPE(O-18:1) [M+OOH]-	0.508678	0.594652	0.3754	0.381413	0.54266	0.983284	0.666026	0.567994	0.290553	0.390264	0.429662	0.359047	0.394888	0.443913	0.493122	0.366146	0.147232	1.07419	0.281653	0.218005	0.606303	0.419946	0.619494	0.49254	0.429579	0.845676	0.471839	0.400954	0.465809	0.547348	0.344319	0.321085	0.728132	0.348308	0.274242	0.845321	0.584598	0.96062	0.564032	0.502355	0.413888	0.480756	0.553261	0.483147	0.436374	0.55532	0.413674	0.548045	0.249935
LPE(O-22:2)	0.00283795	0.252846	0.227592	0.00339615	0.00447777	0.00305263	0.00416064	0.00279523	0.00272234	0.303813	0.00321238	0.00408447	0.297228	0.494594	0.617434	0.383225	0.00514766	0.00432644	0.00395873	0.00414394	0.00353593	0.406264	0.00379464	0.0024624	0.350019	0.00270276	0.00381162	0.00380353	0.558492	0.382459	0.153735	0.00353766	0.00516386	0.269382	0.271456	0.00387911	0.37972	0.00441312	0.0816251	0.225899	0.00327426	0.223596	0.00282516	0.00392208	0.170363	0.00285427	0.00255467	0.00374828	0.00423301
LPG(14:1)	0.000923371	0.000811466	0.00104484	0.00117406	0.00159909	0.0397545	0.000943547	0.000940819	0.00127527	0.00118373	0.00114551	0.00119886	0.0805593	0.0884444	0.0909051	0.0880832	0.00178341	0.00124957	0.000870242	0.00143553	0.00126029	0.000917134	0.000833384	0.00133924	0.00160576	0.000985973	0.000769054	0.000911709	0.000927498	0.0342286	0.000934263	0.00153497	0.000862047	0.000842988	0.000898206	0.00113882	0.000821354	0.00144922	0.00128679	0.00130871	0.00087446	0.00111205	0.00117621	0.000838635	0.00113028	0.0012609	0.00100772	0.00137112	0.00130783
LPG(14:0) [M+OH]-	0.0621567	0.000751962	0.00101061	0.0914342	0.126073	0.190338	0.227375	0.176935	0.234099	0.400059	0.432422	0.241178	0.290319	0.0756054	0.164476	0.000842318	0.0719524	0.454209	0.0876912	0.0014774	0.00132778	0.0528078	0.00119577	0.000950171	0.0965535	0.118333	0.0819934	0.000827871	0.0243574	0.0980111	0.000975819	0.161109	0.000917185	0.000589671	0.110697	0.206326	0.0776542	0.381738	0.115079	0.0781407	0.182233	0.486897	0.363864	0.376766	0.0768495	0.138991	0.000794565	0.157547	0.104367
LPG(16:1)	0.748205	0.477828	1.93077	1.61973	0.00101298	0.867041	1.02111	1.41403	2.02148	1.03196	2.32646	0.786441	1.67567	3.73711	3.05107	3.56185	0.0012808	1.23486	0.790276	1.07274	1.07155	0.652934	1.84966	1.47695	0.00159489	0.955751	0.610643	0.725385	0.0012392	0.658221	0.849112	0.5495	0.000656992	0.692372	0.913544	0.867402	0.601161	0.787785	1.81544	1.22892	0.757153	0.958444	0.745919	0.556981	0.885053	0.960331	1.2079	0.714994	0.612191
LPG(16:0)	1.56885	1.07398	1.81635	2.40619	5.5321	2.06464	3.74435	3.32796	4.49807	4.80845	4.28146	3.49676	2.9133	5.31703	6.44699	4.94502	3.89022	4.15709	1.96761	4.00785	2.53233	1.89428	4.67584	3.38247	4.76461	4.64052	4.58836	4.94455	5.2971	3.23087	3.74096	4.35586	9.03549	3.14018	6.63381	8.49378	3.82004	11.0762	5.915	7.60634	2.97346	5.92573	5.9943	6.11459	5.29293	6.64339	4.72778	7.97263	0.499245
LPG(18:3)	0.0895192	0.108191	0.117438	0.160807	0.00150691	0.10574	0.162556	0.204791	0.194514	0.308959	0.233033	0.343478	0.22299	0.351575	0.574494	0.50829	0.001185	0.150342	0.153346	0.292305	0.172755	0.0944335	0.226042	0.190375	0.00129529	0.234195	0.29093	0.261614	0.00116223	0.182908	0.214136	0.1987	0.000635909	0.131666	0.188109	0.310386	0.171173	0.411157	0.261203	0.345383	0.116513	0.154358	0.261607	0.259719	0.25568	0.3835	0.26807	0.357036	0.0815156
LPG(18:2)	4.33575	3.38133	4.48459	3.9971	10.571	4.89352	7.40553	7.75013	8.32262	10.2824	6.31728	13.5178	9.33018	28.5453	42.0711	39.4344	10.4364	6.36077	5.64621	10.3514	6.54836	3.82038	6.08277	6.69843	13.0202	9.92157	10.5029	12.7282	16.9018	10.0513	8.00679	9.65445	12.1458	5.58881	6.04746	10.9106	6.75671	12.8184	8.17498	14.7874	3.63116	5.37065	8.64298	8.33713	10.6128	17.1088	8.68326	16.1094	4.09453
LPG(18:1)	6.77293	3.20735	4.83501	6.79386	14.4182	4.86055	4.8433	7.40034	5.31417	5.91754	7.15054	7.14187	4.17817	10.2107	12.0105	11.4699	9.77297	5.52738	3.34735	6.46073	10.304	2.81474	8.08141	8.38073	10.595	5.14573	6.49491	7.07403	12.3623	5.96795	6.5432	5.94885	6.69962	3.79452	3.45494	5.66415	3.34328	5.67019	6.74059	6.28455	2.17373	3.15907	4.44673	3.69162	6.23766	7.86395	6.16272	8.63968	4.45716
LPG(18:0)	0.62697	0.515431	0.402395	0.54936	0.00148619	0.483583	0.576149	0.73707	0.427841	0.583332	0.628644	1.08829	0.62468	0.678383	0.80818	0.813138	0.00180192	0.76642	0.349663	0.70115	0.823881	0.306359	1.13877	0.757382	0.00145514	0.8244	1.3486	1.14325	0.00124013	0.792819	0.721137	1.07305	0.000919192	0.540816	0.61455	0.971968	0.572924	1.21986	0.773035	0.966636	0.551907	0.642932	0.766778	1.10979	1.41864	1.34691	1.15819	1.94275	0.138644
LPG(18:2) [M+OH]-	0.0449937	0.0521132	0.00124543	0.0241018	0.0664683	0.0849137	0.0476029	0.000890458	0.000923031	0.00123286	0.0010455	0.0014661	0.0865143	0.00107801	0.105436	0.108516	0.00138578	0.0767699	0.000885319	0.00128023	0.0710954	0.000739815	0.00118237	0.0243907	0.0851161	0.00110618	0.000880934	0.0239372	0.00106398	0.0741728	0.00116732	0.00122156	0.0264319	0.000819091	0.000805365	0.00107833	0.0355032	0.0794637	0.000770626	0.0538443	0.000678355	0.000807528	0.00108124	0.0013248	0.000943239	0.0769072	0.00132867	0.00123154	0.00159051
LPG(20:4)	0.46392	0.185636	0.00117873	0.000874039	0.00156589	0.00101497	0.0010565	0.00109882	0.000819187	0.00101516	0.00115824	0.72423	0.435339	0.790007	0.733945	0.611689	0.00140409	0.00136024	0.000914356	0.00117634	0.377582	0.000620092	0.00142932	0.000989781	0.00121877	0.000781182	0.000948253	0.213546	0.00124586	0.000955312	0.00131226	0.0015953	0.000881078	0.000687607	0.000850036	0.00143893	0.146568	0.223542	0.0979827	0.212318	0.000965546	0.000707736	0.00109382	0.000847531	0.00112032	0.263124	0.000823559	0.000835649	0.995127
LPG(20:3)	0.133554	0.051323	0.0578596	0.036587	0.00146602	0.0010087	0.085251	0.0632842	0.15773	0.000952694	0.0654055	0.103196	0.187727	0.44846	0.46702	0.339763	0.00159274	0.000823593	0.0710928	0.0838243	0.173992	0.0837412	0.000840443	0.00127857	0.00133586	0.138649	0.0890832	0.0931871	0.00117019	0.184419	0.0852353	0.0472181	0.000717095	0.083334	0.0634429	0.08558	0.094601	0.0795428	0.0519479	0.116862	0.08204	0.0624769	0.0563388	0.056572	0.0784054	0.150607	0.0857763	0.152939	0.251443
LPG(20:2)	0.053334	0.0445799	0.00114306	0.000921026	0.000930428	0.000662885	0.0248944	0.0318058	0.000890654	0.0532617	0.00108596	0.115131	0.00118035	0.120787	0.236517	0.123457	0.00148967	0.00111062	0.0374405	0.00143244	0.089914	0.0551733	0.000915949	0.0279068	0.00138421	0.0877799	0.0982679	0.0838284	0.000905229	0.146679	0.0545529	0.058072	0.000729365	0.0718119	0.0578082	0.0530806	0.089808	0.0689289	0.025852	0.0628076	0.000863845	0.032265	0.00109021	0.0389406	0.0779139	0.0920426	0.036256	0.0860111	0.0600835
LPG(18:1) [M+OOH]-	0	0	0	0	0	0	0	0	0	0	0	0	0.00619013	0	0	0	0	0	0	0	0	0	0	0	0	0	0	0	0	0	0	0	0	0	0	0	0	0	0	0	0	0	0.00689229	0	0	0	0	0	0
LPG(22:6)	0.331185	0.000807688	0.000878026	0.00123529	0.00148683	0.000671138	0.00123176	0.000751986	0.000768134	0.000828548	0.000846918	0.404898	0.476347	0.00101421	0.845494	0.656028	0.00168812	0.00085222	0.00094888	0.00112117	0.32644	0.193704	0.0454476	0.000927389	0.00139657	0.000985189	0.0814303	0.000843576	0.000738314	0.356945	0.000889507	0.00100213	0.00073133	0.000591014	0.0828797	0.00105098	0.108553	0.00132719	0.0975955	0.135494	0.000636241	0.00114873	0.00137603	0.000950313	0.11782	0.000950768	0.000897994	0.000844921	0.747963
LPG(22:5)	0.271529	0.125041	0.0795065	0.0443509	0.00144863	0.09612	0.000843197	0.0657167	0.00115234	0.0658783	0.00121712	0.135421	0.171336	0.220384	0.238769	0.137841	0.00179718	0.0010325	0.0732493	0.122031	0.266181	0.000780569	0.000971268	0.0629698	0.00132956	0.0380661	0.0292795	0.0463598	0.00128946	0.000846771	0.0783922	0.0419924	0.000747312	0.0465332	0.0148209	0.00119494	0.000847283	0.00102923	0.0245041	0.00122095	0.000932385	0.000898072	0.00129338	0.00109921	0.0580199	0.00137756	0.0301782	0.0454189	0.807293
LPG(22:4)	0.107953	0.0418396	0.0263526	0.0438034	0.00156032	0.061963	0.001226	0.0232844	0.000776783	0.00110841	0.000790403	0.0596748	0.00129929	0.000869895	0.0332878	0.000855499	0.0014191	0.00116255	0.0125247	0.0197573	0.150956	0.000735643	0.0010372	0.0282409	0.000981289	0.0201365	0.00103941	0.00102913	0.00126869	0.00060671	0.0217162	0.00102119	0.000937393	0.000592359	0.000854637	0.00136303	0.000912126	0.00128025	0.00123416	0.000822732	0.000896045	0.000990314	0.0010909	0.00138779	0.029508	0.000990299	0.000904249	0.00136424	0.354921
LPG(22:6) [M+OH]-	0.000811249	0.000740217	0.0012269	0.00121495	0.00101742	0.00102094	0.000877214	0.00108101	0.000861498	0.00120572	0.00130631	0.00107949	0.000955055	0.00103405	0.000785123	0.000683295	0.00166834	0.00100124	0.00074362	0.00149478	0.00076441	0.000660275	0.00091508	0.00115992	0.00142674	0.000981639	0.001247	0.000908757	0.000951206	0.000921109	0.0012853	0.000963246	0.000989716	0.000920169	0.00110296	0.00120983	0.000674421	0.00114625	0.00113295	0.000971357	0.000932586	0.0010922	0.00122861	0.000886964	0.000958324	0.00111725	0.00108342	0.000884889	0.00116571
LPG(24:4)	0.000891665	0.287751	0.000830124	0.00106864	0.112749	0.0840216	0.00128513	0.000956147	0.00121217	0.110109	0.00104054	0.389858	0.000926638	0.0469485	0.18264	0.000925808	1.09569	0.00102325	0.000942857	0.0802544	0.31771	0.139814	0.136398	0.00086415	0.542843	0.26992	0.0659834	0.0754917	0.188422	0.165186	0.00121334	0.00142879	0.178806	0.456998	0.351379	0.107044	0.711121	0.315031	0.196698	0.132467	0.409061	0.59189	0.0685214	0.000922037	0.20199	0.17019	0.141125	0.00125108	0.00162188
LPG(22:5) [M+OOH]-	0	0	0	0	0	0	0	0	0	0	0	0	0	0	0	0	0	0	0	0	0	0	0	0	0	0	0	0	0	0	0	0	0	0	0	0	0	0	0	0	0	0	0	0	0	0	0	0	0
LPG(26:5)	0.000938741	0.0575692	0.00127644	0.00132286	0.00163447	0.000831157	0.00103263	0.000997688	0.00127264	0.00124438	0.00088686	0.129096	0.00077966	0.000908917	0.0557846	0.000983117	0.210891	0.000955471	0.000771457	0.0531542	0.0680642	0.044585	0.0656744	0.000984317	0.124119	0.0774042	0.000884738	0.000725269	0.018764	0.0442115	0.000745354	0.00092724	0.0485041	0.08881	0.0011915	0.00167079	0.178306	0.108246	0.100165	0.0349273	0.101023	0.145601	0.000974909	0.00111838	0.0557286	0.0891033	0.0816717	0.00113354	0.0016197
LPG(26:4)	0.072855	0.676325	0.232477	0.208165	0.183058	0.195526	0.35973	0.00088449	0.0972455	0.68458	0.00115054	1.86419	0.036414	0.335562	0.875862	0.358129	1.8137	0.161992	0.234293	0.720525	0.603661	0.472979	0.983244	0.238708	1.26117	1.09103	0.774533	0.715393	0.296814	0.543277	0.514651	0.488091	0.531728	1.13535	1.13763	1.06162	1.84415	1.836	1.40174	0.899679	1.14311	2.28067	0.80254	0.754799	1.16535	1.16067	1.05464	0.360224	0.26956
LPG(28:4)	0.000743822	0.119879	0.000927532	0.00126956	0.00146964	0.000580255	0.000837281	0.00104608	0.000855255	0.186554	0.000876399	0.38213	0.00110843	0.000796486	0.163433	0.0368752	0.123031	0.00103231	0.00111913	0.226865	0.0813643	0.000825681	0.279422	0.000837019	0.129107	0.181515	0.163496	0.192175	0.00127367	0.0831951	0.0728992	0.107922	0.049765	0.16449	0.238702	0.203288	0.207254	0.435391	0.275533	0.166642	0.174449	0.40703	0.181354	0.213484	0.256311	0.315629	0.249295	0.141281	0.0344246
LPA(18:2)	0.0898622	0.00331799	0.034168	0.00196471	0.00693327	0.00314176	0.214534	0.193879	0.00201689	0.229112	0.139578	0.233368	0.00424513	0.293982	0.293472	0.00194925	0.00483416	0.1488	0.107902	0.251188	0.00362346	0.121404	0.10268	0.179392	0.00430819	0.16488	0.152568	0.131096	0.0273787	0.00291717	0.00230248	0.00365247	0.0128248	0.00396496	0.0029312	0.241457	0.00238687	0.160607	0.00208768	0.00307221	0.00338442	0.00210807	0.00291866	0.00282782	0.0532253	0.0838419	0.0923585	0.211463	0.00288993
CE(9:0)	735.643	0.194419	0.205439	399.827	586.407	468.795	504.517	0.152552	0.0725098	0.159266	52.1826	0.268584	0.0565536	365.476	0.120995	0.0903057	721.357	0.172256	0.0601059	397.282	0.170108	0.0454158	0.192048	0.236942	0.11543	0.1498	0.0862904	0.121424	0.10187	0.190471	0.14446	0.0830011	0.159897	0.153257	14.503	0.223506	0.0998713	0.122117	0.0892002	0.0791274	0.128114	0.127429	0.103446	0.10871	0.16293	57.0161	0.119116	0.0792898	0.121641
CE(15:0)	0.155993	35.0877	0.219666	0.149778	30.2358	32.3016	0.10331	39.5008	0.0938627	14.7575	0.153076	0.37415	0.0347839	0.0963294	9.57744	0.0877025	0.234658	0.213524	0.059583	0.0900506	0.117969	4.72783	0.191216	0.201949	0.103439	0.134842	0.139787	0.108724	0.0788044	0.24313	0.130568	0.0758492	0.142756	0.143291	0.0769068	0.144601	0.0995843	0.087358	0.0569522	0.0857871	0.106755	0.124745	0.0834447	0.111195	0.127728	0.132211	0.110905	0.0967876	0.12019
CE(16:0)	0.178008	154.364	0.197558	0.164732	0.165803	0.122811	0.143443	0.151729	79.3099	61.9188	0.16385	0.424781	157.575	156.85	211.656	151.258	0.35398	0.14364	0.0611699	0.139389	0.165763	188.365	0.173097	0.178286	119.051	0.111224	0.0844083	0.126646	84.4237	0.156289	0.104902	49.8816	0.117113	0.129497	0.0920134	0.206044	88.7918	62.5685	134.781	99.3977	81.1504	80.7531	0.0896363	0.10397	0.10084	100.709	125.586	110.94	0.0941759
CE(17:1)	2981.34	2894.32	3092.82	3259.59	2877.02	2587.35	2828.43	3154.46	2873.7	2655.63	2883.1	2936.48	2664.08	2658.55	2597.12	2596.69	3290.56	2880.06	2873.16	3315.15	3176.66	2515.98	3111.89	2982.19	2672.37	2640.5	2790.17	2456.29	2370.36	2739.83	3022.05	2961.53	2516.31	2621.45	2628.9	2820	2721.85	3586.83	2897.61	2781.92	2992.12	2649.36	3028.77	2535.91	3144.62	2790.96	2759.61	2700.89	3029.21
CE(18:3)	0.170599	113.477	0.133902	0.118293	0.163935	0.117674	0.160483	0.233526	0.123906	175.256	0.112097	0.26272	151.508	0.15889	0.12905	0.11002	0.350552	0.125345	93.5051	134.314	0.110644	160.842	0.168454	0.184694	126.824	126.231	209.36	0.0859327	90.6496	0.138172	0.121056	49.8226	0.166562	0.110428	0.105726	0.136573	0.0749932	244.956	107.49	288.852	0.0929624	0.136031	0.127139	0.099317	101.246	0.104225	0.0924832	149.345	0.083186
CE(18:2)	7948.7	9557.81	4430.78	3792.79	6821.26	3515.42	4985.64	10220.9	6974.26	12523.8	4557.08	16458.3	7300.43	13907.3	16469.9	15103.7	4894.97	12987.1	8502.69	5929.43	5984.71	17146.3	5248.65	12424.4	8052.99	10098.7	9843.77	7953.51	7932.73	13674.4	7687.03	5707.49	4980	6394.47	4249.85	6879.55	7675.88	7975.61	5566.41	8865.49	3427.27	4463.48	4922.74	3306.07	9647.94	9052.6	6153.77	8286.53	3309.54
CE(18:1)	7280.84	5637.06	5403.94	4460.34	6285.55	4473.35	4362.19	6871.99	5207.8	7436.91	6370.12	9951.73	4414.51	8555.89	10092.3	8000.68	4512.86	5454.11	3012.4	3846.44	4649.22	5179.82	4907.11	5967.02	4208.71	5055.43	3814.79	3639.82	3586.36	6987.04	3587.99	2960.91	2147.69	3604.76	2532.52	3326.78	3083.78	2908.4	3287.38	3930.06	2854.58	3107.34	2834.69	1535.51	3138.57	3778.9	3647.12	3896.64	2284.71
CE(18:0)	70.9195	104.871	63.6044	42.7182	107.194	61.382	32.8647	72.2115	29.7024	69.2353	0.126061	289.778	34.5146	76.02	70.1525	38.3104	111.623	57.7293	0.0893926	44.1792	49.5656	19.7161	67.2605	160.264	82.3501	105.015	87.3887	53.3062	49.3157	121.687	80.1779	38.7528	23.4581	122.366	44.6784	27.9246	0.10879	60.2147	38.565	62.1197	55.048	74.9609	51.1242	0.0982499	69.5537	69.5658	111.586	49.2387	0.128431
CE(19:2)	0.133908	0.193093	0.131766	0.109868	0.17199	0.108261	0.103739	0.185494	0.123492	410.853	0.115044	512.84	49.9059	351.492	490.553	431.118	285.812	0.181086	0.0727527	185.754	147.028	302.473	349.495	148.78	373.333	516.662	441.364	344.165	397.7	764.465	273.339	220.609	107.825	304.633	0.0893137	238.591	437.389	419.757	304.642	357.507	0.113855	233.893	267.142	162.202	350.369	462.807	460.704	389.487	0.0842426
CE(19:1)	213.214	127.017	124.443	0.107292	165.32	0.179332	54.0595	0.220915	66.9784	168.228	0.109664	319.106	0.0516024	0.0956802	139.17	81.5045	221.221	0.157726	0.0838922	0.149003	57.0512	0.0692033	162.399	0.221508	110.959	127.243	86.5065	85.8378	79.5076	214.166	68.6527	48.4163	0.129829	0.129182	0.104739	0.14048	76.8282	70.6668	77.7794	109.882	0.103467	67.3942	0.100606	0.0962106	66.39	136.59	90.7206	0.0850264	0.108144
CE(20:4)	2599.59	2778.53	660.375	887.984	2103.04	712.443	1259.91	4248.33	2136.18	3006.08	505.097	6320.21	1200.75	5312.83	4272.86	4158.88	711.784	7935.77	3680.96	1272.26	2242.15	7910.76	780.048	5074.68	1069.28	1294.87	1211.7	1020.55	1211.64	2565.25	1032.19	882.827	694.768	698.549	456.006	928.995	1021.1	836.013	641.938	1033.12	176.808	439.982	628.949	363.97	1367.27	1214.79	882.144	1223.67	870.873
CE(20:3)	623.634	374.317	151.129	190.371	360.515	195.782	190.829	822.907	411.64	597.432	206.68	1111.92	313.027	897.241	1032.03	622.231	0.220675	1039.67	579.491	321.169	332.364	1041.27	234.698	694.298	376.812	347.013	343.987	303.906	323.662	580.705	242.197	185.443	178.876	269.713	103.088	0.203356	300.274	213.108	196.566	279.909	82.3762	197.365	201.245	117.505	417.88	383.038	239.046	299.514	188.982
CE(20:2)	725.423	539.726	301.234	205.653	409.868	344.175	276.878	562.874	407.225	1010.97	337.261	1890.01	224.117	707.809	965.705	538.013	342.541	521.545	333.728	329.637	373.164	434.015	450.846	467.846	408.376	468.801	493.141	402.083	387.371	0.146163	319.813	231.941	0.100786	342.471	217.428	230.489	0.0947684	300.348	259.905	519.105	216.46	230.607	223.526	156.22	385.635	475.063	441.956	381.064	182.419
CE(20:1)	535.695	515.977	494.167	226.868	683.865	314.299	603.472	562.103	219.055	494.583	239.588	1580.14	117.654	513.379	569.582	364.554	743.703	277.648	188.64	331.714	391.107	172.261	510.816	726.087	246.28	458.327	0.134522	345.753	302.557	546.402	309.418	163.153	0.177124	0.137239	233.725	265.531	0.118435	215.487	139.247	254.289	215.351	266.923	222.95	142.799	255.096	397.258	358.167	256.38	166.998
CE(20:0)	12.9558	39.8776	0.201312	0.104493	24.0375	0.179941	0.140155	0.240051	0.106853	0.168393	0.117627	123.816	0.0517644	0.122543	0.0934574	0.0813358	0.231671	0.156817	0.0672537	0.143002	0.119898	0.0473174	13.0777	37.4643	9.64289	39.3998	14.1098	18.5693	0.113764	0.220864	0.0973418	0.0923333	0.173459	0.152473	8.60497	0.187716	0.118373	0.120611	5.13148	0.0813029	13.5465	0.119404	0.113705	0.106192	10.9523	0.157426	0.104364	8.30062	0.128449
CE(22:6)	0.217429	0.198947	0.217821	0.0933174	0.2265	0.133458	0.17451	460.037	0.0930381	296.098	0.149675	591.608	83.1494	375.634	347.664	319.357	0.261244	654.415	389.621	0.138148	220.283	797.261	0.188028	645.105	0.127113	0.173702	0.135233	0.130173	0.104485	0.187112	0.165438	78.1753	0.171639	0.124415	0.128285	0.157841	0.121004	0.138175	0.0758197	0.106396	0.131116	0.133297	0.102115	0.0738646	0.117304	0.141552	0.0798597	0.106598	0.0783402
CE(22:4)	0.148869	134.403	0.166745	0.129054	0.188011	0.127626	0.140655	0.215765	132.115	137.535	0.167076	360.613	77.6577	276.345	303.168	198.862	0.290572	332.631	199.835	100.53	0.15677	342.232	0.195887	0.252341	0.0779543	0.101719	95.4297	45.4012	47.1947	124.182	83.2566	0.0894128	0.107406	0.133807	0.107738	0.182623	131.279	0.107823	54.7782	0.103344	0.100131	0.0878369	0.0844737	0.073708	64.5081	0.152369	77.5814	0.0680049	118.321
CE(22:3)	0.185129	53.4756	76.778	0.159824	0.177818	44.4724	0.178332	0.231304	22.6134	79.0549	27.1147	101.843	20.2901	43.4009	0.112195	25.7291	0.371065	68.1575	26.2712	40.9758	0.162792	0.0475189	0.149061	0.172642	0.0806569	0.106468	26.3664	0.121399	0.104717	0.175726	0.13792	32.5616	0.15058	0.116486	0.0949862	0.204951	0.130965	0.110651	0.0770366	20.9685	0.121452	0.121923	0.0942984	0.0727412	0.133934	0.0966577	18.609	0.0798322	0.10298
CE(22:2)	0.200083	0.133715	24.3354	0.138937	29.196	25.2627	38.3431	43.0933	0.104961	0.17215	0.124431	374.395	16.0346	0.15001	50.0507	20.1376	0.369175	0.135545	0.0522161	18.7022	29.9351	15.9905	0.149739	69.6013	0.132187	27.2576	37.7996	23.5424	21.5252	0.166184	16.9333	16.491	0.101312	0.195276	19.167	0.197188	25.5608	0.129037	12.0242	28.3444	0.132977	42.9248	12.7014	0.0811571	31.7876	14.8869	25.1149	15.0699	37.3583
CE(22:1)	88.7606	97.1683	163.433	57.4109	90.7273	52.5642	85.205	162.052	45.3096	77.5432	71.1434	503.067	22.6584	65.8854	123.735	29.9152	175.361	76.45	47.2331	60.0274	71.7073	24.955	100.933	168.402	44.5522	148.48	72.1482	80.993	71.7661	162.247	66.9594	47.046	87.1623	123.821	55.0039	113.028	55.8162	68.8062	45.1132	60.3679	68.1591	54.5589	55.8149	48.58	83.634	55.4605	77.6358	52.8386	50.5593
CE(22:0)	0.137477	0.182794	0.187394	0.094172	0.15244	0.135147	0.17031	0.243556	0.105776	0.139525	0.175637	58.3634	0.0377944	0.113876	0.104045	0.0988655	0.300294	0.188632	0.0556498	0.138682	0.108618	0.0399622	0.118862	14.649	0.079943	21.2758	0.128296	0.120375	0.0716273	0.180511	7.28106	4.53542	0.121566	0.110878	0.0746459	0.15138	6.53466	0.108761	8.79358	13.4246	0.150639	6.11708	0.119882	6.38438	0.109053	0.117876	10.5416	5.74728	0.111146
CE(23:1)	10.8591	0.196118	0.21371	0.114744	0.216375	0.140104	0.171466	0.20856	0.0718735	0.131879	0.126373	0.280162	2.62527	0.0998161	0.114626	0.101456	0.246416	0.200083	0.0634602	0.140134	0.139504	2.58138	0.198562	0.195977	9.01359	14.6819	12.421	16.1922	12.909	9.86524	17.5779	0.0854589	0.162737	20.055	0.0811996	0.175475	21.6173	6.49167	7.78592	0.106811	0.141423	0.104829	0.0902358	12.529	0.150976	0.131997	11.9783	12.6455	0.0842048
CE(23:0)	0.133241	0.182862	0.153464	0.149181	0.147903	0.126417	0.168524	0.231935	0.0772322	0.179501	0.144433	0.249885	0.0426099	0.125415	8.38279	0.0887562	0.247819	24.7965	0.0613156	0.132322	0.108882	0.0397548	0.187315	0.244059	5.69555	0.13309	0.139201	0.0981243	7.69481	0.234748	17.954	0.0904102	0.136967	0.124033	10.664	0.139389	11.095	13.7431	10.826	0.102805	0.0906553	0.126197	12.7918	0.102735	0.137067	0.133547	9.21956	16.7063	6.65323
CE(24:4)	25.6406	0.158682	0.136144	0.141739	0.24429	0.17323	0.126137	0.156302	0.0739526	40.7015	0.147608	159.334	0.0367615	0.0979082	0.0800041	0.0835735	0.34492	0.197837	0.0528112	0.0986045	0.178369	11.1229	0.148799	0.174806	0.117452	0.131245	0.0806883	0.0821188	0.0820851	0.168487	0.115511	0.0945458	0.17046	0.135442	0.0874614	0.209612	0.104093	0.125961	0.0521654	0.0700593	0.102951	0.113559	0.11496	0.0961666	0.148805	0.115894	0.120786	0.100405	0.103539
CE(24:3)	71.3551	41.1177	0.141651	48.0813	67.3624	36.1122	0.152223	73.519	0.122229	55.4811	28.1395	78.8355	11.8373	30.3899	53.0833	24.1069	59.6153	70.611	29.2743	23.0915	35.2041	17.3125	42.0595	63.7886	20.2553	32.0682	28.8492	0.0931471	32.8036	33.7664	0.160862	19.4376	34.7932	54.2645	36.2116	0.135065	34.1165	27.1456	20.7623	22.6905	0.138015	43.5483	31.4002	18.1675	25.6612	14.9535	34.1273	21.5	20.8312
CE(24:2)	66.1582	76.3321	80.0838	41.865	55.9172	48.122	32.8	106.367	33.9136	60.3658	60.6882	356.638	18.7796	49.6489	58.1788	25.4726	57.1348	58.5723	37.1817	43.4055	49.4505	19.6221	46.316	73.7625	38.215	60.1303	54.4931	45.8732	45.99	84.2618	46.0112	34.0912	56.4522	74.8971	35.456	76.7579	0.130494	38.8989	28.1526	43.9932	42.631	0.0775234	40.4553	35.257	41.5843	55.0043	38.4216	35.6708	0.079212
CE(24:1)	169.252	158.534	198.413	135.835	165.631	117.121	133.328	241.388	77.2364	134.148	107.398	749.808	34.7737	123.136	133.831	79.3531	276.386	233.708	73.9932	129.272	115.028	38.6766	138.701	225.886	80.5816	166.214	116.04	97.8887	79.6159	184.472	139.319	83.9591	119.928	195.833	97.4313	188.901	101.854	99.1493	70.845	98.8022	113.585	127.428	100.277	92.1144	119.506	116.53	127.063	103.397	73.452
CE(24:0)	49.9931	39.7753	60.1565	31.7158	36.9225	37.5992	31.3984	75.0562	16.6337	34.0107	30.9524	128.366	10.9194	33.8648	45.5012	22.3519	58.0215	64.9592	17.8861	39.7257	32.697	15.3649	37.1586	58.1773	26.3604	47.7077	38.7801	28.1606	23.3891	55.5871	39.613	25.3887	35.7122	59.0028	35.071	37.8378	30.7563	21.1059	20.6105	32.7783	32.8948	37.3575	36.0996	35.1808	31.0472	42.6407	0.117567	27.9324	18.5555
CE(25:1)	45.441	34.6005	36.4034	23.8346	0.15045	25.7771	0.10745	45.1707	12.1903	25.3919	36.9449	91.9366	6.7761	28.9351	27.2067	19.5941	0.291297	23.7789	12.1405	26.3961	0.121209	9.55265	19.0881	31.0257	23.0771	41.2051	30.8876	29.8683	28.1508	40.7799	32.6689	20.1898	29.014	49.262	19.9078	26.9628	26.9897	18.6667	16.099	19.271	31.3168	26.1757	19.3975	15.5165	24.4929	0.15717	25.7738	14.9931	19.9298
CE(25:0)	48.9802	42.2306	43.2894	30.7157	40.9074	21.9928	24.111	64.5209	0.1236	30.5226	25.1763	96.7858	9.31953	0.10605	31.8425	21.7801	0.233049	95.2821	26.6508	29.9376	30.5529	12.012	0.140874	60.4948	0.0952854	40.6132	26.4499	18.274	13.1365	27.4815	36.6074	20.2041	0.124433	41.7559	33.2414	0.133672	19.3527	0.121008	22.1563	31.6348	0.109128	32.587	0.111114	22.0301	19.295	33.8679	25.7406	0.0794039	19.2552
CE(26:4)	0.19391	0.124768	0.203286	0.132356	0.250445	0.140744	0.12325	0.161683	0.0732347	0.12623	0.147624	0.341728	0.039302	0.11939	27.6888	0.0878327	0.355467	0.185888	7.10499	0.113608	0.145664	0.050061	0.131321	0.176939	0.127388	0.143446	0.102777	0.115347	0.080554	0.186736	0.107035	0.0998135	0.157166	0.144953	0.0917326	0.183104	0.0837678	0.142517	7.25088	8.52669	0.115874	9.54585	11.9564	0.101527	15.4162	0.168104	0.0834658	0.0669737	0.124509
CE(26:3)	31.5308	36.8224	44.8371	20.3871	34.0162	30.5388	0.105593	56.8132	26.7228	0.124671	22.3774	72.9342	5.45936	29.179	27.6156	12.4327	61.361	35.8017	17.0713	26.0287	25.3406	7.16279	28.5639	0.242186	20.3597	27.166	23.0748	9.4293	18.9402	30.9217	19.8841	19.4889	15.8464	45.232	18.6602	0.161875	16.6359	12.9885	14.4279	25.0789	26.5993	0.0967838	25.0289	17.695	0.136084	0.108691	22.2319	14.2209	17.1192
CE(26:2)	22.0052	0.124368	25.95	0.101333	19.1113	0.104654	8.33861	27.3751	0.0715288	0.168028	18.2989	43.964	0.0452831	15.983	28.7121	0.107177	28.0032	34.0337	0.088609	15.7152	0.101707	6.09479	0.204031	0.173242	0.129564	0.1166	17.5564	0.0777573	10.7251	0.172805	22.7883	11.339	13.0678	24.7707	18.2845	0.158804	14.5908	0.109822	0.0759017	17.0554	14.9075	14.9509	12.3723	13.6039	10.7259	0.151494	12.1305	13.9772	13.89
CE(26:1)	74.4193	63.6911	96.9668	70.4676	75.7781	56.4926	60.2269	118.502	29.0594	55.0039	49.7165	178.681	15.8323	40.7129	73.384	35.3495	134.37	123.299	28.294	47.5073	48.4528	20.7504	43.1051	92.1651	17.8126	60.0912	56.2178	35.2296	36.1876	70.1418	54.7688	34.9652	51.2504	81.0925	35.1107	82.1301	47.5235	37.0934	24.9657	48.1077	48.8424	60.4612	56.5324	40.9919	38.944	54.4283	53.9092	44.0426	46.881
CE(26:0)	36.307	19.9317	39.5336	40.7464	28.8904	26.8211	20.4804	62.6323	17.2092	24.3992	0.151856	87.527	6.85357	21.3813	26.3292	14.168	36.1809	77.0233	22.1507	31.3032	18.9402	8.92608	21.6255	55.6056	18.0172	28.0193	19.5755	18.7463	19.4763	45.3334	31.1237	18.7425	0.160074	30.0485	17.6504	17.7048	14.5706	20.2647	20.1898	24.1716	0.146757	29.4884	12.5985	18.8511	24.6425	37.0154	27.1424	22.5549	0.0975638
CE(27:0)	0.235567	0.173682	0.130958	9.3715	0.149331	12.5361	9.27966	0.229799	0.0756535	0.125736	0.114047	0.251941	0.0561179	0.127746	10.0979	4.5477	16.6058	34.736	0.0869879	0.130091	0.123078	0.0433435	0.137505	10.5932	9.51883	0.159802	0.137756	0.0779868	0.107159	0.179468	0.0980625	0.0893518	0.14544	5.73818	0.100602	0.139564	9.68942	0.106211	7.13811	0.0776318	0.121716	8.12723	0.111547	0.0666183	0.150056	0.144459	0.0839773	8.91569	9.22222
CE(28:1)	28.4747	22.5302	30.836	34.3609	0.153588	21.9387	20.0539	56.8419	12.0023	23.7179	18.3297	91.3917	6.53711	19.6307	33.4911	14.7964	41.7523	73.5536	24.646	24.4596	26.2381	6.53488	0.167135	42.3833	12.2294	0.159834	25.8326	0.0791835	16.1715	45.7859	29.927	22.3929	32.7696	35.2391	21.6271	43.672	21.3526	19.1461	13.0904	20.1398	16.3207	20.8368	25.8302	0.106512	0.142972	29.7528	23.0233	20.1426	20.8551
CE(30:1)	38.8646	36.6297	51.5038	35.8673	0.217841	32.1265	46.7856	88.7317	19.6335	38.5823	26.9748	95.5814	5.90806	37.2465	41.9702	20.0241	75.7448	133.31	22.3152	27.3446	0.151188	6.95675	45.8283	61.4399	20.1424	32.6301	26.9019	16.8289	13.4447	77.5977	37.4435	44.8085	45.441	62.1544	14.9325	44.1799	32.7702	18.7527	14.7026	0.0820629	26.6243	26.1353	33.679	26.1338	23.5337	40.3933	24.0661	27.7919	25.7044
CE(31:1)	0.139837	0.160682	0.178437	0.110137	0.180984	0.107877	6.74972	0.145503	0.114861	0.135396	0.165099	0.339951	0.0554851	0.137717	7.86268	0.0889832	0.256306	31.1335	0.0546295	0.091537	0.178015	0.0588513	0.130707	0.172896	0.11814	0.110547	0.132001	0.0779274	0.0865269	37.4877	0.110454	9.85131	13.4333	22.6033	0.095911	21.2004	14.7477	0.0942562	0.0734366	0.106957	0.107124	0.135387	8.73989	0.0821208	6.18716	0.159403	0.0787479	6.13769	0.116986
CE(32:3)	0.225689	0.145131	0.125486	0.137786	0.159532	0.101494	0.122235	0.21609	0.0743365	0.142442	0.106286	0.295476	0.0478317	0.12842	14.1528	0.112363	0.362144	12.8096	0.086725	0.105584	0.145126	3.78882	0.13599	0.192622	0.125595	0.142848	0.103213	0.0813216	10.8149	0.147496	0.129663	5.44508	0.163264	14.1985	0.0877935	0.178716	0.0964963	0.108848	3.75586	0.0975969	0.120615	0.134109	0.111039	0.0794806	0.156891	0.129382	0.134473	0.0679122	0.0773444
CE(32:1)	48.8788	37.0702	39.9669	21.8213	28.0029	45.8141	59.3832	79.4734	0.115246	42.5338	30.7279	0.364734	6.93904	0.142813	41.6038	16.4345	66.6044	161.955	41.5839	28.2931	21.3083	8.56701	45.153	30.7791	0.0907724	55.5995	8.82754	0.0781083	18.5748	133.853	31.9795	62.4301	0.129229	43.7326	25.0278	67.9982	42.4103	16.691	17.1383	0.0760935	26.4883	15.3428	26.5183	0.0860971	26.9961	23.453	33.1904	30.416	16.7978
CE(33:1)	0.140515	0.130566	0.15126	0.122289	0.249959	11.1504	0.181753	0.225923	0.0747814	0.140129	0.122208	0.272851	0.0423868	0.133852	0.0928694	0.0798956	0.339943	0.191768	5.94552	0.148641	0.12356	0.0619017	0.175734	0.215331	0.114642	17.3657	0.137302	0.0937341	0.0791125	57.1064	0.129035	28.6589	26.6141	28.7527	0.109033	21.4625	19.5859	0.101142	4.18509	0.0743154	6.2676	0.0930085	9.58746	0.0928605	0.136784	0.135354	0.102501	0.0924646	0.102961
CE(34:4)	32.1959	0.191452	21.6364	21.8348	17.5489	18.6671	23.0728	56.6528	0.102448	26.0802	25.358	47.5211	4.99463	0.154007	32.6819	0.0809022	41.5515	29.3041	14.405	19.8768	22.6969	10.744	23.8268	0.255339	0.122105	23.3964	0.089666	0.0798337	18.6733	36.9436	0.133669	12.2273	25.2291	28.8877	0.0896467	0.220091	0.127589	0.113906	0.0659917	16.3266	0.134726	19.6786	19.9034	16.0091	0.0923798	22.751	16.3853	0.0768658	25.828
CE(34:3)	26.511	16.1049	0.21552	16.4571	31.9226	25.0121	16.8404	51.3972	0.102718	0.132229	17.3406	0.295941	0.0379852	12.4822	29.9258	0.0746781	43.7738	17.0205	14.7607	19.9875	19.2231	8.96521	32.5747	0.180728	0.0749942	18.3669	17.6274	14.6727	13.3081	30.7094	18.7418	11.9259	25.4585	28.7755	16.827	0.215697	18.6963	0.0877239	0.0800031	13.3824	22.1811	19.5737	19.5601	10.1225	17.2159	16.9988	18.5104	12.7961	16.9184
CE(34:1)	33.2385	46.1295	49.1053	0.125707	46.2764	47.7958	67.1944	67.8153	0.0929221	39.2139	45.2418	61.5207	0.0540812	31.3377	31.7613	11.9811	87.8726	104.352	38.6164	19.1143	17.9419	3.11886	59.8963	17.2827	0.102625	0.143461	13.8584	11.9417	0.112547	143.59	0.132077	65.0953	0.102198	46.9109	17.1887	76.2962	32.6908	0.138842	17.6403	8.81999	0.147793	0.104355	25.0081	14.7043	20.8925	14.1703	0.113905	12.106	15.8489
CE(36:4)	7.05022	0.171619	0.204339	0.0925465	7.40482	0.100898	0.128839	0.226152	0.0802772	5.51266	0.142858	0.444863	0.0357413	0.136198	0.081543	7.23619	0.223514	0.159815	4.88756	0.103032	0.101079	0.0639506	0.130584	0.225304	0.0776738	0.129368	0.125344	0.109377	0.104596	0.178139	0.100085	0.0857682	7.45016	10.3319	4.88203	0.131916	0.0918458	0.139011	0.0783645	0.0900503	0.1142	0.0986964	6.18749	0.0948859	0.104537	7.31299	0.123452	0.0776336	0.0926187
PC(29:0)	1.37881	1.02341	1.32876	1.26059	1.19012	1.11645	1.25062	1.29731	1.58009	1.51969	1.23553	1.15074	1.38885	1.63588	1.62157	1.47441	1.18892	1.40167	2.09386	1.90342	1.24778	2.12341	1.19322	1.12745	1.42229	1.12309	1.5583	1.20831	1.62367	1.32443	1.20091	1.17824	1.31054	1.19693	1.16384	1.27966	1.35456	1.59063	1.32266	1.24713	1.49332	1.53575	1.35626	1.43029	1.1318	1.32446	1.57947	1.38071	0.933577
PC(30:2)	0.880917	1.131	1.21451	0.701436	0.000887133	1.65089	1.05947	1.10031	2.31384	0.902541	2.52647	1.23643	3.29433	1.35335	1.05191	0.975548	0.667301	1.89341	2.24357	1.71655	1.3401	1.7403	1.62967	1.0239	1.09021	0.000669173	0.449918	0.965157	1.12496	0.806398	0.825869	0.470362	1.33735	1.78283	1.2025	2.13792	1.20181	1.40482	2.58891	1.58945	2.25398	1.90991	1.47258	2.92099	0.501959	1.30621	1.7527	0.604938	0.000545876
PC(30:1)	21.4401	22.9908	35.5056	26.8992	14.0954	36.2975	24.5146	21.7455	44.1216	21.7092	54.8886	17.8512	44.1823	30.3912	20.3268	21.9502	16.7303	30.7869	39.8646	32.5255	23.6467	32.0317	40.2978	24.8226	20.2448	13.5365	7.37346	10.6273	16.8207	12.6173	10.4682	7.17927	15.5469	19.2843	15.8292	19.1332	14.879	12.9944	40.2406	22.6299	34.8339	25.9423	17.2394	18.847	12.8055	13.7583	21.9998	9.14158	1.9159
PC(30:0)	99.8297	111.564	114.441	82.3711	70.6209	137.606	142.523	90.7367	176.725	151.077	160.793	110.855	121.331	163.973	154.217	158.235	97.4129	151.734	213.182	212.611	97.5859	245.411	138.65	98.3227	107.262	109.632	86.8053	98.8835	123.446	125.613	85.4131	75.9678	152.185	121.236	115.06	176.551	137.732	125.25	157.085	142.989	144.472	154.74	139.597	160.33	105.742	134.828	122.985	136.34	35.1529
PC(31:2)	0.000921513	0.837015	0.618408	0.000737882	0.000760002	0.000924892	0.000644359	0.352098	0.470106	0.000884223	0.863928	0.000656015	1.09894	0.000822341	0.000576548	0.483109	0.409452	0.466155	0.715412	0.666013	0.313074	0.000810577	0.915263	0.364302	0.684208	0.51079	0.000540795	0.818017	0.971232	0.680944	0.771288	0.522589	0.85966	0.649852	1.07659	0.987896	0.498428	0.960528	0.947345	2.17057	0.96198	1.79141	0.847357	3.94745	0.57593	0.853742	1.70014	0.406964	0.000525294
PC(31:1)	1.86693	2.38939	2.75173	1.50782	1.2013	1.86912	2.23447	1.79909	2.58369	2.48878	1.90716	1.71962	2.51817	2.85064	2.60919	2.55091	2.23403	2.16049	3.21805	3.10755	1.48309	3.70166	3.00528	1.87997	1.8812	1.50899	1.69658	1.62574	1.65901	2.17584	1.69032	1.20959	1.48995	1.69989	1.75356	2.04196	2.26601	2.06033	2.23332	2.72969	1.5814	2.29763	1.87878	2.2324	1.34829	2.35964	2.16001	1.79826	1.34094
PC(31:0)	8.08474	9.34241	7.73822	5.17576	5.90908	6.50829	7.92089	7.35293	8.85788	11.6105	5.50133	8.59494	7.25166	12.8818	14.8366	12.4561	7.60893	9.29116	13.7174	12.5456	7.89634	20.5943	8.94393	7.11504	8.36143	10.2104	10.8961	11.7547	9.27304	12.058	8.22854	7.44356	7.32451	6.44869	7.01953	10.285	12.347	11.6081	9.07187	11.9583	5.80442	10.4789	9.60612	11.5878	11.2898	13.5976	12.1208	12.1339	13.8574
PC(32:3)	1.46193	2.63521	3.00582	1.84908	1.15884	2.10899	2.06439	2.14147	2.72241	2.90704	3.79153	2.90352	5.65023	2.43082	2.76408	2.46072	1.84894	2.43735	4.91079	3.22021	1.59251	3.16915	2.32563	2.378	2.58481	2.15416	1.3652	2.16475	2.07293	2.48988	1.61113	1.39348	2.85531	2.8297	2.44281	3.01312	3.64529	3.08238	3.7983	4.21829	3.67969	3.94149	2.73937	4.1463	1.91287	3.10367	3.22277	2.46152	0.24866
PC(32:2)	94.1877	121.085	138.813	102.524	73.6605	112.262	108.389	99.6653	128.41	99.8156	135.361	102.403	144.677	122.756	112.142	115.679	95.6489	86.8493	168.495	154.778	109.143	150.401	129.076	120.476	119.014	110.66	91.0381	109.078	114.72	106.831	89.005	75.388	89.9272	96.9652	89.2435	104.825	117.464	98.2294	133.592	129.428	111.938	104.894	96.104	106.579	100.165	123.946	118.516	104.482	15.6302
PC(32:1)	476.479	407.437	533.776	548.921	322.801	531.219	382.322	383.242	625.488	400.838	804.566	291.693	596.633	399.944	313.854	314.435	376.917	529.633	404.372	375.13	403.531	374.612	642.513	442.722	371.574	252.126	189.289	218.321	279.066	244.507	255.637	189.42	261.275	310.193	302.588	268.871	239.741	297.738	540.649	342.254	471.152	411.049	313.134	285.45	238.003	241.26	360.767	190.146	171.721
PC(30:2) [M+OOH]+	0.000984223	0.000601759	0.000646112	0.000843924	0.0373666	0.000638541	0.00080749	0.000771621	0.000682523	0.000597861	0.000619443	0.000727371	0.000889838	0.000719727	0.000666861	0.000734967	0.000932221	0.000640276	0.000715479	0.000735944	0.000847437	0.000584932	0.000714413	0.000714004	0.000694262	0.000795848	0.048406	0.000767801	0.000786364	0.000720629	0.000630136	0.152658	0.0881504	0.000615729	0.000638437	0.000850192	0.000601575	0.00093679	0.0830745	0.000754663	0.000556951	0.000841012	0.0579435	0.000825575	0.000501536	0.000846985	0.043911	0.0717677	0.000578535
PC(32:0)	464.748	455.589	428.063	380.894	426.257	496.35	513.876	436.565	544.689	557.368	532.208	606.468	472.658	570.248	605.447	568.94	425.589	584.182	632.545	635.802	506.49	736.459	485.221	494.86	491.357	519.717	515.045	559.718	528.224	613.713	485.535	458.791	580.587	481.664	472.104	719.582	507.121	563.709	504.434	599.104	512.063	591.649	571.616	649.29	535.461	590.385	554.408	624.086	695.615
PC(33:3)	0.000997289	0.791073	0.486809	0.000779125	0.000635767	0.000662006	0.384865	0.000659323	0.000534153	0.484205	0.722737	0.000751045	0.663811	0.435859	0.548815	0.000709362	0.000983172	0.000548383	0.736127	0.693583	0.000699625	0.552852	0.522366	0.000591871	0.569618	0.46317	0.000669869	0.4588	0.984894	0.769972	0.536718	0.417924	0.699545	0.525751	0.838349	0.678036	0.770928	0.694869	0.611379	0.835256	0.833263	0.984275	1.04595	1.37934	0.698935	0.773361	0.834047	0.62534	0.000700476
PC(33:2)	5.46531	7.93365	7.40984	4.09323	4.32958	3.87882	5.4793	5.48707	5.48362	8.19098	3.6883	5.76671	6.29233	8.06277	9.79988	8.52724	7.55711	5.38848	10.5693	9.31743	5.42963	11.6935	6.6296	5.80565	7.46556	8.2176	9.52134	9.79799	7.57127	8.73389	7.48741	7.14588	6.71949	6.36191	5.79937	7.01474	9.54464	9.55003	6.68265	10.0498	4.7803	7.0575	7.72489	10.1076	7.88055	10.4654	8.17654	9.11384	5.21334
PC(32:2) [M+OH]+	0.518545	0.552311	0.000533364	0.529397	0.261008	0.000859455	0.00077107	0.468137	0.625087	0.372468	0.812685	0.241365	1.02004	0.491152	0.000845145	0.430445	0.213792	0.000789494	0.81347	0.421708	0.000826225	0.761559	0.000680018	0.599904	0.512327	0.847756	0.32922	0.000510028	0.469639	0.671513	0.287712	0.000871323	0.81121	0.000663576	0.667528	0.90685	0.887286	1.01682	0.000597456	0.973328	0.629583	0.758763	0.940052	0.755664	0.000804765	0.428027	0.576054	0.00060629	0.000772777
PC(33:1)	7.84309	8.02442	8.93733	5.35922	5.7522	6.30828	7.03732	7.05972	8.39645	8.21861	6.37058	6.15095	6.96395	9.651	9.59816	7.90198	9.00765	7.99901	8.76412	9.24691	7.37863	11.112	9.94786	7.39706	7.28625	6.79696	6.88191	7.11045	6.59337	7.73945	7.10723	6.37767	5.86678	6.44523	6.01042	6.61612	7.985	7.54232	8.32755	8.34072	6.23641	7.74886	7.86217	7.15211	6.456	7.35036	3.24653	5.39485	6.10684
PC(33:0)	2.405	2.52175	2.33593	1.38677	2.34817	1.91987	2.6421	2.35454	2.27399	2.94837	1.70128	3.6978	2.02935	3.63776	4.29501	3.51996	2.8242	2.95597	4.07077	3.4827	2.32365	5.57187	2.59824	2.70889	2.15747	2.73969	3.74541	3.82598	2.9727	2.93573	1.65471	2.96955	1.68055	2.66217	2.10829	3.57221	3.40034	3.64229	2.16341	3.37722	1.76068	3.09594	3.40321	3.84519	3.81071	3.87936	3.53966	3.92497	4.72539
PC(33:3) [M+OH]+	0.883892	0.493573	0.247484	0.000655564	0.000765373	0.00077319	0.000679856	0.2711	0.000881258	0.000914215	0.00081816	0.000545052	0.000609205	0.000776986	0.263633	0.000800304	0.000975629	1.04179	0.217163	0.000925729	0.175842	0.000904133	0.000729995	0.000659189	0.176676	0.000719674	0.17217	0.000806366	0.000595703	0.31388	0.000732265	0.000734804	0.301002	0.000635109	0.000603842	0.177376	0.253102	0.522283	0.000870357	0.546769	0.000930277	0.576766	0.000798716	0.00078744	0.0893972	0.000532834	0.315169	0.000597021	0.000786526
PC(34:2)	1453.09	1685.92	1590.86	1525.62	1470.04	1465.58	1442.57	1583.09	1543.92	1598.81	1284.7	1503.1	1429.8	1495.47	1674.78	1573.65	1563.93	1385.08	1731.94	1820.03	1560.26	1770.82	1603.48	1662.73	1786.49	1782.81	1787.28	1786.43	1802.22	1807.15	1726.17	1655.55	1655.84	1629.34	1615.68	1753.1	1829.59	2004.72	1727.14	1860.74	1540.91	1745.01	1757	1848.82	1757.51	2002.18	1709.43	1896.14	1098.13
PC(34:1)	1022.97	819.116	1026.57	980.73	780.1	914.64	842.067	811.015	890.978	768.02	1123.83	747.908	746.693	814.652	762.811	700.842	863.51	986.412	678.844	805.224	895.358	761.965	1009.82	899.582	785.749	652.804	577.327	579.513	723.223	641.474	743.967	649.792	678.911	686.746	685.946	669.154	621.958	688.345	873.395	774.149	840.549	857.697	797.8	661.168	635.992	640.47	747.558	595.755	464.254
PC(34:0)	16.3587	16.4984	16.6044	12.7262	17.4102	19.0433	23.3698	16.229	20.8588	26.6141	19.9498	36.5624	19.4927	21.552	26.2282	25.6828	21.1801	26.8544	31.0239	28.7238	17.4593	31.0185	13.8004	17.5828	18.6643	23.625	23.6572	24.922	25.0063	27.5141	21.6714	22.313	32.5784	22.5459	24.6493	38.8423	22.5688	26.5165	19.6605	25.6381	23.0636	26.3518	29.6037	37.4823	23.963	27.1751	21.7385	27.8489	31.719
PC(35:4)	0.000768802	0.000611517	0.000742858	0.000768103	0.000893558	0.613277	0.667421	0.000772284	0.000874021	0.811308	0.62243	0.785323	0.000563567	0.000844817	0.951427	1.46677	0.868499	0.000794163	1.12308	0.000745954	0.776727	1.62487	0.817728	0.694321	0.000593374	0.731093	0.000671951	0.988061	0.886587	0.846883	0.000685699	0.767453	0.000814325	1.27698	0.000864316	0.366133	1.83743	0.520182	0.661145	1.02761	0.000541981	0.586878	1.0131	1.07389	0.000785431	0.000635398	0.000629527	1.00952	0.804924
PC(35:3)	2.44592	3.51647	2.51609	2.77885	1.86392	3.4188	2.71761	0.00068911	1.72424	2.93738	2.25603	1.31034	1.34956	3.24158	2.96569	1.10901	3.91897	2.82834	5.24233	3.9839	3.34654	3.45143	3.33668	2.89834	1.67815	2.90688	2.42057	3.06448	3.4326	2.71407	3.65765	3.42556	1.51082	1.72226	2.27272	2.39119	4.00086	1.48528	3.38485	3.90384	1.76681	2.94199	3.63719	1.47195	1.52069	4.20799	0.000532786	1.09767	2.14419
PC(35:2)	9.3637	12.2697	10.3739	7.24491	8.63526	8.02953	9.9228	9.35544	8.02023	12.5163	5.21345	10.1643	6.65547	11.8416	15.4073	14.7594	14.1933	8.89894	15.8379	15.4758	10.0066	17.3059	10.6384	9.24453	11.2609	14.9386	16.4548	11.1317	13.8927	14.6666	13.6588	13.783	11.1399	11.5339	11.4901	13.466	17.4588	15.6491	10.4967	15.3618	7.80429	11.5229	13.1034	14.4445	14.1875	19.8262	13.397	13.8628	19.8608
PC(33:3) [M+OOH]+	0.822104	0.000864339	0.00053901	0.00051181	0.000924829	0.648868	0.000577494	0.651347	0.000642859	0.000677982	0.332448	0.000723356	0.000669816	0.23103	0.000547082	0.188105	0.333988	1.60699	0.000591603	0.000858785	0.00076238	0.000932113	0.000786291	0.648319	0.000752117	0.786145	0.000685332	0.000725356	0.000821052	0.000938673	0.0007614	0.000508535	0.35796	0.000800334	0.000712697	0.4998	0.680529	0.563832	0.415421	0.446764	0.00084984	0.67885	0.438229	0.000573093	0.000730164	0.000895661	0.362032	0.281461	0.000691102
PC(35:1)	4.29903	4.02097	4.87762	3.03804	3.43042	3.97853	4.3308	3.76579	3.84248	4.58313	3.11507	3.3865	2.84667	5.10711	5.19953	4.08398	5.26813	4.61852	4.75007	4.54427	4.2605	6.16422	5.83074	4.26674	3.98895	3.85524	3.78792	4.00854	4.42914	4.28513	3.83424	3.8941	3.98426	3.54396	3.81666	4.32371	4.35853	4.21088	4.79309	4.55148	3.40347	4.6555	4.40295	3.76498	4.46049	4.39135	4.66431	2.64639	4.3064
PC(34:1) [M+OH]+	5.16303	5.14565	4.54251	4.47278	3.13252	4.98042	3.75565	3.62952	3.88146	3.26708	6.5187	2.28305	3.71913	2.67187	1.9713	2.01947	2.96526	9.25599	3.08074	2.39272	4.08809	2.87843	5.6264	4.68121	4.08053	4.76345	3.09736	2.33159	3.04471	4.44127	3.37246	2.12508	5.46196	3.11105	4.48326	6.59163	4.19821	6.94185	6.007	4.65184	6.32833	6.32703	7.30986	7.13712	2.71339	3.2095	4.17637	4.02294	0.934354
PC(35:0)	0.000589271	0.000603044	0.000780015	0.000639073	0.000820501	0.000607615	0.000839184	0.000725872	0.000772784	0.00076196	0.000608476	0.000768029	0.000804434	0.000814636	0.000557816	0.000841029	0.00093463	0.000717115	0.000941985	0.000832459	0.000619757	0.000886243	0.000575424	0.000553318	0.000696662	0.000840804	0.000573933	0.000638697	0.000763441	0.000865636	0.000624163	0.000523749	0.000758563	0.000548316	0.000869252	0.000857306	0.000759718	0.00069557	0.000742088	0.000926077	0.000820575	0.000685702	0.25235	0.000801242	0.00056265	0.000597463	0.000757295	0.000521114	0.000674202
PC(36:6)	1.94088	1.69523	1.79173	0.717213	1.01762	1.44903	1.55222	1.29878	1.84747	1.89881	2.75988	1.92114	3.17188	1.97517	2.30376	1.93539	1.77553	1.99887	3.83097	3.52762	1.52493	2.43666	1.73849	1.2843	1.73054	1.35881	1.3048	1.50078	1.38023	0.957603	0.910426	1.41343	1.31741	1.85051	1.79485	1.93098	2.80506	2.41229	2.4299	2.34283	2.15878	2.18825	1.82679	2.72491	1.07415	1.58416	1.57929	1.79298	0.585854
PC(36:5)	34.4825	31.2173	46.9998	36.5347	24.0825	38.1829	31.2165	32.9007	39.9449	33.4665	57.0393	28.565	72.3606	33.1694	35.8337	29.1761	32.437	32.1022	46.6497	42.3807	33.8869	36.1094	40.3123	34.7975	33.8782	26.6981	26.4711	26.0518	30.9144	26.1203	27.7243	27.1955	32.9916	29.485	32.4685	29.7204	34.3922	44.9161	43.5056	39.3045	45.4609	42.2308	33.8104	41.7443	26.8515	31.0796	36.9193	28.3117	17.0723
PC(36:4)	656.061	537.826	575.816	547.564	527.453	597.036	553.222	595.625	577.272	584.09	551.472	543.826	716.447	539.003	609.056	597.372	523.602	580.246	708.993	700.188	559.077	709.459	551.005	586.944	586.808	582.723	555.058	589.673	656.938	617.404	564.044	583.163	626.423	575.72	565.516	666.233	569.829	654.034	637.316	649.448	624.403	671.881	614.569	654.966	574.848	628.98	611.04	637.894	495.003
PC(35:4) [M+OH]+	0.000833935	0.000832133	0.000698633	0.000567004	0.000710287	0.000798928	0.000587348	0.000690765	0.00087876	0.000560865	0.000780609	0.000513021	0.000763615	0.000853798	0.000523427	0.000532196	0.000724139	0.000538529	0.000692641	0.00088505	0.000906652	0.000959866	0.000865578	0.000934155	0.000560215	0.000594823	0.000829734	0.000547517	0.000639984	0.000799086	0.00076455	0.000558473	0.000654225	0.000911698	0.000566835	0.000788712	0.000865276	0.000711283	0.00069189	0.000751281	0.000748325	0.000764364	0.000802575	0.000934187	0.000604194	0.000928033	0.00059247	0.000781417	0.000667447
PC(36:3)	619.621	653.008	1028.23	637.03	510.532	705.051	643.998	641.122	708.51	525.892	835.486	403.225	779.619	590.568	555.607	605.62	709	539.836	787.85	707.042	674.958	744.961	735.769	718.659	615.109	515.384	466.222	501.446	663.722	500.49	554.877	515.056	521.173	484.132	505.653	533.578	438.279	489.888	729.686	570.065	643.757	570.41	525.881	561.044	494.837	521.046	599.131	494.383	621.319
PC(35:3) [M+OH]+	0.520243	0.348347	0.000713897	0.000685394	0.000678658	0.0009972	0.000564193	0.478325	0.000636963	0.000613728	0.000719696	0.000818217	0.000597242	0.00078343	0.000757165	0.000696686	0.000601797	1.19451	0.000880047	0.000857139	0.000929775	0.000560757	0.000591612	0.450193	0.00073319	0.000560433	0.000827013	0.000860821	0.000578123	0.000676679	0.000508404	0.000853598	0.000872308	0.000915993	0.000537214	0.000627039	0.000841299	0.410703	0.201696	0.357571	0.00075768	0.27197	0.000869171	0.000934758	0.000739245	0.000840805	0.290444	0.000536682	0.000493452
PC(36:2)	1181.06	1393.37	1014.95	1326.78	1467.15	1216.93	1147.23	1373.02	1081.65	1348.41	911.364	1490.33	720.802	1046.28	1123.7	1152.58	1378.8	1245.11	1201.68	1254.51	1299.54	1114.9	1186.04	1434.74	1252.18	1408.1	1437.22	1546.65	1209.67	1403.04	1342.21	1334.76	1289.58	1303.57	1277.68	1369.61	1397.78	1485.96	1060.1	1306.15	1016.83	1195.21	1236.69	1308.59	1407.36	1653.05	1231.39	1484.28	963.235
PC(35:2) [M+OH]+	0.000852073	0.000667669	0.000856288	0.000586723	0.000594774	0.000734986	0.182389	0.000521238	0.000795981	0.000686105	0.00068803	0.00073185	0.000554466	0.000623861	0.000787236	0.000663077	0.000883506	0.343655	0.000925076	0.000734995	0.000958182	0.000755379	0.000809983	0.000663514	0.000676552	0.210568	0.000805617	0.000525444	0.000843484	0.000869131	0.000686351	0.000598599	0.000867343	0.000880216	0.000914187	0.000616184	0.258059	0.353667	0.000604231	0.309753	0.000620199	0.000655272	0.000914577	0.215891	0.000874038	0.000924991	0.387725	0.000894721	0.000749141
PC(36:1)	58.0119	29.8499	0.000738064	0.000840747	0.00065804	0.000781121	0.000617586	26.6913	53.104	36.7554	344.234	22.4878	94.605	0.000456922	0.000832898	0.000556999	0.000778551	50.443	0.000706538	0.00087275	0.000772357	18.908	19.8433	0.000505769	0.000804019	35.8546	0.000598995	0.000672924	0.000794862	0.000727208	0.000810125	0.000845944	0.000536673	0.00059018	0.000629709	36.8795	17.0794	11.1739	35.3871	56.3009	0.000630705	21.7127	42.0914	0.000918528	18.8652	37.7207	0.000540419	0.000570357	47.1778
PC(34:2) [M+OOH]+	17.8402	41.4318	28.122	23.3163	12.8531	29.7695	15.794	27.8867	9.54646	8.62755	20.617	4.03557	9.06764	5.89425	8.38656	9.25133	17.7703	38.8048	24.5596	12.6969	23.374	9.45937	28.0405	41.2055	31.6997	66.05	25.9227	19.8803	13.8905	26.168	20.9453	11.6984	25.1053	20.2083	27.3697	26.7849	45.0411	62.5075	36.7833	48.6966	29.8302	37.2932	32.7418	25.3617	20.0524	34.1747	36.0956	21.8514	0.0007427
PC(36:0)	0.00102164	0.351906	0.000685438	0.000527459	0.40495	0.00068659	0.812048	0.570762	0.000562414	0.59177	0.569818	1.34588	0.305124	0.000658541	0.280505	0.387481	0.338408	0.719583	0.738474	0.454359	0.37136	0.593117	0.000631486	0.000851418	0.346469	0.49252	0.601771	0.850959	0.556223	0.777811	0.58525	0.708238	1.03189	0.598289	0.462086	1.16819	0.597954	0.521139	0.311007	0.471957	0.502666	0.398838	0.575935	0.898361	0.644788	0.725833	0.355935	0.905506	0.671746
PC(37:6)	0.278279	0.000652387	0.335602	0.000907372	0.000787142	0.000937018	0.00071122	0.000548573	0.000770826	0.450754	0.309592	0.299853	0.53203	0.418836	0.674605	0.480098	0.423968	0.000911547	0.706292	0.710893	0.000734586	0.730872	0.00057846	0.000886719	0.277947	0.000857306	0.289057	0.374018	0.000851105	0.000547275	0.335337	0.351382	0.380291	0.0007296	0.252729	0.323514	0.77058	0.00064029	0.490499	0.486338	0.322857	0.714167	0.343402	0.75842	0.393329	0.000872568	0.458358	0.380714	0.198232
PC(34:1) [M+OOH]+	0.000956119	0.714722	0.000561267	0.000862503	0.000800116	0.350246	0.000615154	0.000816361	0.35977	0.312428	0.000919161	0.000609545	0.437018	0.000622863	0.000747114	0.000587609	0.00101385	1.0373	0.499041	0.313984	0.000590806	0.298851	0.563345	0.000656199	0.654162	0.00085308	0.000470996	0.000576808	0.441578	0.000874384	0.000519949	0.000651384	0.908298	0.000797141	0.000572546	0.943885	0.789441	1.33824	0.790541	0.757196	0.724497	0.937821	1.37895	1.31274	0.000778843	0.000868895	0.536795	0.466085	0.000646637
PC(36:6) [M+OH]+	0.00077382	0.000748448	0.000538052	0.00064832	0.000948984	0.000760885	0.000567604	0.000725607	0.000616419	0.000880762	0.000687935	0.00064328	0.00057384	0.000786586	0.000597633	0.000670748	0.00075745	0.000641483	0.000597814	0.000586659	0.000960689	0.00065833	0.000756624	0.000599557	0.000727798	0.000687082	0.00077349	0.000517036	0.000576185	0.000662499	0.000708102	0.000791088	0.00079384	0.0009648	0.000852289	0.000550777	0.000839295	0.00058954	0.00061354	0.00092707	0.000708676	0.000863684	0.000901099	0.00056299	0.000667014	0.00058346	0.000752022	0.000699463	0.000841272
PC(37:5)	1.24192	1.18433	1.79527	0.786864	0.996202	1.02248	1.27603	1.21065	1.48902	0.663635	0.980545	1.16342	1.36305	1.60287	1.75105	1.49568	1.14302	1.04902	1.92239	1.82459	1.32133	1.93335	1.23091	1.21069	1.17465	0.962981	1.28165	1.04515	0.998782	1.26635	1.1092	1.2295	0.912518	1.03135	0.823792	1.1555	1.12247	1.41551	1.51615	1.30809	1.10425	1.31023	1.12217	1.4994	1.19205	0.943678	1.25996	1.18007	1.17072
PC(37:4)	4.92986	3.00373	3.38071	2.44351	2.79575	2.8776	3.04907	3.09004	3.55065	3.58127	1.75483	4.32604	2.33555	4.18813	4.97377	5.1302	4.6583	3.06263	5.70856	5.56462	3.9044	6.12257	3.4045	2.99944	3.83194	4.69433	3.6289	4.67838	4.87828	5.43126	4.00077	3.24181	3.55295	3.68057	3.642	4.16507	5.11541	4.2415	3.36431	5.96432	2.62399	4.15048	4.09272	4.05419	4.07825	5.0592	4.52592	5.61444	9.98179
PC(37:3)	1.88165	2.1561	2.70259	1.25785	1.44104	1.98812	1.94746	2.01796	2.18842	1.84706	1.18866	1.39725	1.62479	2.60365	3.06161	2.2261	2.5007	2.25406	3.27488	3.34194	2.43756	3.43921	2.29395	2.46346	2.2417	2.5236	2.53592	2.64558	2.75058	2.60679	2.61496	2.08828	2.23	2.36977	2.12636	2.73675	3.11395	2.73062	2.91765	2.27111	2.18254	2.56316	2.51503	2.66429	2.40216	0.000783696	2.76267	2.74762	4.96782
PC(37:2)	5.00164	6.0153	5.32207	3.88326	4.09342	4.04879	5.93879	5.77074	4.90886	5.62134	1.23381	5.49793	2.05642	6.63577	7.86504	7.25197	8.73608	4.99624	7.54225	7.39041	6.23921	8.01062	7.3901	6.73006	6.77497	9.69113	10.5516	8.9209	8.53644	10.5747	8.24083	8.06414	7.32505	8.25208	5.04151	6.70277	10.2878	11.0218	7.19997	8.98275	5.25383	8.12766	8.41963	9.72914	9.79968	12.0151	8.88359	9.20608	13.3213
PC(38:8)	0.214334	0.000860483	0.295257	0.170214	0.000564936	0.22133	0.129684	0.000689745	0.17869	0.329539	0.564384	0.393157	0.576533	0.147938	0.237086	0.203393	0.331341	0.000643139	0.447058	0.412894	0.000932914	0.34464	0.212837	0.00057337	0.000646022	0.141023	0.000725914	0.189058	0.000994283	0.277164	0.161842	0.128068	0.286238	0.208929	0.000833848	0.000851288	0.394666	0.316673	0.216337	0.438775	0.000690756	0.367584	0.000872947	0.307918	0.000554684	0.000554629	0.000680517	0.301075	0.000767674
PC(35:3) [M+OOH]+	0.899706	0.394654	0.000560439	0.000755854	0.138898	0.727964	0.000852419	0.563925	0.000743831	0.000797544	0.000921654	0.000516663	0.000800571	0.000816944	0.000533656	0.000757221	0.000732606	1.36886	0.189744	0.00092887	0.334372	0.000728484	0.29554	0.603448	0.236265	0.693005	0.000762043	0.270416	0.000817307	0.35445	0.261494	0.00075724	0.000598593	0.000749234	0.000527017	0.000683109	0.389427	0.000581557	0.000577476	0.612768	0.000557263	0.000861013	0.324164	0.000926036	0.00062302	0.246875	0.000739576	0.000689272	0.00065722
PC(37:1)	0.911829	0.605961	0.834287	0.570281	0.496497	0.472334	0.889901	0.520215	0.676428	0.861193	0.433431	0.451719	0.000773077	0.882424	0.895356	0.000842745	1.40512	0.854286	0.826196	0.869208	0.903989	0.931348	1.42925	0.370945	0.643222	0.875966	0.839326	0.696158	0.858045	0.000746583	0.000643339	0.774426	0.603883	0.694303	0.803545	0.925537	0.000725046	1.02601	1.02408	0.702077	0.626166	0.9335	0.912356	0.756201	0.751382	0.824978	0.890979	0.592245	1.19016
PC(38:7)	17.4596	16.5958	26.3503	17.4985	10.6817	19.3497	17.838	16.2328	24.0456	21.2248	41.8503	14.7623	46.8613	18.4363	19.2621	18.2587	18.9322	20.8624	30.7736	24.2832	14.8285	23.2241	25.6432	15.2999	17.5058	14.3361	13.711	13.431	18.1176	15.1489	14.1921	13.0467	18.1937	16.6399	16.7718	18.3065	18.3188	22.2997	29.201	21.8635	25.9118	25.0747	17.7241	21.3002	13.6757	14.7933	19.6439	14.4136	5.61499
PC(35:2) [M+OOH]+	0.257618	0.000957428	0.634973	0.198285	0.000689827	0.000852927	0.000654624	0.000834044	0.000905908	0.00065451	0.000926029	0.000829383	0.000842168	0.000817428	0.000507403	0.000734714	0.227227	0.566139	0.421644	0.000769224	0.357282	0.000730458	0.000594076	0.598105	0.421732	1.26044	0.415815	0.464856	0.000900301	0.000634746	0.371471	0.000732764	0.245925	0.225925	0.000619856	0.313284	0.733761	1.22375	0.497973	0.588323	0.000583144	0.528706	0.638438	0.409662	0.339693	0.686838	0.000852435	0.283781	0.000714614
PC(38:6)	388.143	312.352	379.708	304.707	291.069	359.13	348.859	345.732	387.516	373.978	395.342	357.146	439.822	375.045	418.567	404.579	318.637	415.419	461.034	476.958	311.348	476.501	344.851	314.194	335.684	342.529	345.266	341.537	399.339	416.618	333.05	329.49	410.523	345.376	341.336	439	453.75	425.986	422.045	427.017	385.43	461.646	375.565	422.761	319.658	357.712	369.776	388.171	179.855
PC(38:4)	854.014	553.909	404.37	655.337	736.603	601.626	521.853	663.152	472.798	517.346	390.428	743.144	283.243	500.037	521.338	527.269	535.313	684.826	523.853	550.479	621.005	534.706	460.397	620.826	475.413	563.663	540.201	625.177	463.048	645.117	508.58	553.484	490.041	519.145	446.647	551.114	524.313	500.933	407.135	519.075	390.686	460.546	467.759	413.707	530.226	634.806	500.632	606.775	650.671
PC(36:5) [M+OOH]+	0.000648728	1.65767	1.27043	1.1466	1.8249	0.00097302	1.51596	1.18335	1.30278	1.50084	1.2179	2.01843	1.5965	1.50815	2.26227	1.95538	1.66095	2.31921	1.5228	1.60405	1.50058	1.77	1.31397	1.29667	1.38286	2.18397	1.76983	1.87421	2.071	1.7361	1.64014	1.91009	1.99679	1.6786	1.71292	1.75265	1.57269	0.000776507	1.47447	2.21756	0.000690298	1.51173	1.88635	1.70241	1.64873	1.69117	1.12058	2.04657	2.97666
PC(38:3)	58.3724	60.2687	48.7014	58.3887	0.00090704	65.9111	62.7362	64.1354	72.679	58.1184	48.1465	50.9698	45.2236	69.6857	72.4578	57.7017	65.716	75.4427	79.1256	73.7166	64.8912	58.1562	64.6263	35.3493	65.9595	65.9046	67.1236	70.9341	74.6723	61.446	74.1905	77.1047	73.9915	77.4325	71.1452	75.4176	68.6343	74.2114	61.2599	74.5481	64.8516	62.8873	73.7574	78.7006	70.2223	81.4884	67.0672	75.2618	0.0007245
PC(36:4) [M+OOH]+	6.11179	11.9946	12.445	6.87081	5.83682	10.3763	6.52352	10.0563	3.60303	3.58368	7.46091	1.99961	5.80222	3.11921	4.94571	4.67613	5.74266	13.4212	9.97719	5.17139	10.1868	4.35347	9.13131	0.000722209	7.05954	15.4486	6.72018	6.57234	3.86955	6.03607	0.000685978	4.36764	8.35297	6.98081	7.12699	9.01801	8.96136	16.4145	13.2756	12.2881	8.51247	9.74415	9.64952	7.50627	5.06299	8.68593	11.8731	5.1686	0.000854864
PC(38:2)	15.8132	18.8152	12.5171	16.0771	15.2368	16.7743	17.3353	14.1632	16.2939	18.6149	16.6113	20.5369	11.2356	12.9878	15.3366	13.7055	16.2079	22.435	16.5071	17.1388	13.9548	14.3753	19.115	18.687	14.6536	16.9212	16.272	17.5436	16.2137	15.0646	16.68	13.8541	16.6846	18.5024	15.708	17.4925	16.2966	21.3361	17.6644	18.5293	15.9399	16.3072	16.7752	20.21	17.8916	19.8862	15.8994	16.4629	10.0281
PC(36:3) [M+OOH]+	8.88781	16.961	16.7184	10.8236	9.82488	16.1884	9.57007	13.2512	5.51956	3.13645	12.696	1.98515	6.51373	3.11463	5.35811	5.07017	10.65	18.0081	12.0454	5.35713	11.7391	4.39478	11.6808	18.9407	7.9204	19.9764	6.90178	5.65551	4.54112	6.47784	5.85871	5.39218	7.79702	5.07414	7.59718	8.09151	20.5751	14.548	11.1043	12.7322	10.1157	9.3518	9.48306	6.90889	4.99777	9.19795	11.2711	5.18962	0.000756587
PC(37:2) [M+OH]+	0.000653633	0.000775159	0.000699437	0.000591163	0.000728392	0.000696925	0.000879222	0.000792611	0.000557571	0.000619566	0.000684576	0.00058894	0.000726463	0.000817767	0.000601935	0.000609351	0.000718075	0.00082099	0.000603689	0.000850305	0.000623777	0.000948609	0.00093553	0.000686374	0.000881516	0.000805307	0.00056302	0.000598381	0.00070328	0.000703146	0.000768895	0.000870769	0.000853908	0.00082835	0.000918754	0.00072643	0.000890488	0.000951766	0.000795093	0.000813991	0.000717823	0.000732665	0.000556353	0.000925419	0.000549268	0.0005711	0.000824068	0.000559	0.000543883
PC(38:1)	2.71046	2.07935	2.0337	2.06356	2.16143	2.88464	3.15376	2.54199	1.77363	2.75792	3.15485	2.62639	1.76539	1.99729	1.83069	1.5581	2.5049	3.20529	2.08103	2.39631	2.10067	2.09981	3.7349	2.70478	1.81585	2.06735	2.02293	2.11364	2.49605	2.50323	2.73575	1.95543	2.6452	2.1743	2.36675	2.28583	2.12711	2.87937	2.60253	2.5803	2.47284	2.79005	2.88833	2.69253	2.49398	2.35612	2.70602	1.85894	1.17649
PC(39:7)	0.000606366	0.372246	0.414342	0.000735199	0.000939481	0.613711	0.450987	0.000542056	0.000567267	0.562287	0.00059314	0.631233	0.619418	0.600314	0.960075	0.627853	0.332079	0.000932448	1.16666	0.000620791	0.247188	0.000553059	0.000657512	0.421769	0.000942231	0.589979	0.700359	0.423332	0.000682972	0.743674	0.589581	0.511674	0.619445	0.269668	0.503826	0.000563907	1.24002	0.444737	0.778494	0.795921	0.39693	0.688747	0.000801821	0.76327	0.339683	0.512474	0.583619	0.000887821	0.000826105
PC(36:2) [M+OOH]+	17.2759	45.6078	18.5085	24.8427	18.1129	30.7828	15.815	32.1953	6.11697	8.68236	13.177	6.98392	4.24624	4.32896	6.83547	7.91672	21.0095	45.8991	19.6407	9.55422	26.123	6.72368	21.3566	43.1714	26.0372	70.7741	29.0863	23.3744	11.2511	25.4322	21.4878	14.7485	26.1338	21.3225	26.745	26.2836	46.2136	61.2053	23.2683	46.4915	20.6338	25.2546	29.1234	21.3503	21.0515	40.0324	32.5172	23.3701	1.4008
PC(39:6)	2.01087	1.62495	1.48934	0.704967	1.11359	1.19006	1.64169	1.41464	1.58068	2.28786	1.34468	2.35072	1.27337	2.50832	3.13094	2.44523	2.04953	2.31776	2.87718	2.57643	1.2855	3.37221	1.78389	1.31506	1.77031	2.25092	2.46305	2.36617	2.24886	3.01891	1.94284	2.12899	1.86343	1.77098	1.72113	2.36684	4.59481	2.67053	2.20777	2.7943	1.2997	3.05201	2.14696	2.70715	1.83599	2.52818	2.14636	2.56888	2.06175
PC(39:5)	0.911731	0.863194	1.04527	0.665446	0.69837	0.768859	0.74043	0.557082	0.000595556	0.882594	0.491274	0.639106	0.537664	1.08273	1.11278	1.13804	0.757225	0.707529	1.25198	1.08342	1.09218	1.48762	0.866997	0.564598	0.862322	1.0601	0.909267	1.01471	0.913581	1.39846	0.987423	0.864535	0.862234	0.923426	0.79569	1.04582	1.1491	1.16786	1.13156	0.977328	0.582696	1.20227	0.800294	1.02671	0.996902	1.19436	0.963052	1.06476	3.42541
PC(39:4)	3.4642	2.39558	2.62548	1.94715	2.83206	2.20366	2.99141	3.18295	2.21362	2.9105	0.447603	3.41686	0.785759	3.40241	4.02564	3.52329	3.91311	2.88311	3.14947	3.76858	3.06776	3.63997	3.36633	3.43778	2.56446	3.98779	4.21644	4.70282	3.41768	4.9339	3.39718	3.53387	2.68402	3.28054	2.78075	3.75255	4.21601	3.47554	2.94771	3.98215	1.74458	3.2948	3.16382	2.7071	4.25344	4.8088	3.82171	3.99537	8.20536
PC(39:3)	0.000582943	0.000551175	0.000756669	0.000785095	0.000604909	0.000763359	0.000585626	0.000803829	0.000572708	0.320695	0.000771531	0.00088108	0.000730017	0.38808	0.548993	0.000693671	0.376321	0.0006785	0.371602	0.326366	0.000580959	0.000632502	0.364764	0.000693702	0.359829	0.567779	0.475944	0.405774	0.278516	0.000540997	0.471923	0.484944	0.502585	0.565128	0.362877	0.424243	0.443152	0.515306	0.523627	0.470035	0.000804505	0.000721612	0.367605	0.486409	0.420832	0.588465	0.52538	0.556591	0.58427
PC(40:9)	3.06091	3.46484	2.89165	2.4401	2.01959	2.56506	3.1285	2.37863	3.46769	4.97779	5.16316	3.97656	6.4424	2.8998	4.3854	2.78196	3.06384	4.1599	4.81467	5.09486	1.98476	4.30358	3.41219	2.69561	3.22145	3.70927	4.35719	3.43733	4.32081	4.31668	3.25003	3.31741	4.52121	3.73526	3.58952	5.31068	5.80792	7.12843	5.02449	5.5731	3.45531	5.55023	4.80866	6.76486	3.05139	4.68192	4.19917	3.78374	0.990354
PC(37:4) [M+OOH]+	0.00102374	0.000592962	0.000792656	0.000883741	0.000768084	0.000819057	0.000741049	0.000751696	0.000560468	0.000817626	0.000630048	0.000851597	0.000543299	0.000751716	0.000583949	0.000781923	0.00102789	0.000858282	0.000668224	0.000930416	0.000918814	0.0008672	0.000773502	0.00071021	0.00063109	0.000924841	0.000686884	0.000722323	0.000611557	0.000761219	0.000563984	0.000852805	0.000690782	0.000670012	0.000634223	0.000520681	0.000575851	0.000661394	0.000795523	0.000588663	0.000915218	0.000648796	0.000792551	0.000873928	0.000571366	0.000600304	0.000537796	0.00051704	0.00048313
PC(40:8)	306.814	277.019	253.657	178.061	182.981	225.848	231.589	209.526	245.882	327.192	275.797	226.95	326.927	244.3	294.585	263.404	229.319	344.194	361.066	413.55	151.679	379.299	217.528	183.654	242.702	277.543	336.057	299.587	330.329	342.986	292.367	261.138	361.521	278.375	244.215	407.274	295.779	361.508	320.713	312.395	239.232	262.877	315.553	391.242	256.23	292.677	282.901	309.085	59.7296
PC(40:7)	140.451	146.548	143.074	110.933	79.4203	130.589	118.303	106.61	148.882	133.175	191.926	99.8849	161.551	127.187	133.127	119.679	110.167	157.754	178.262	156.236	93.1743	175.817	133.738	91.6114	113.825	97.3694	23.7877	100.103	141.011	98.8454	122.009	90.4777	0.000583893	96.0056	91.7164	139.351	120.922	0.000687994	149.315	118.869	109.42	117.397	99.4189	120.817	90.2997	101.625	106.974	94.7718	80.934
PC(37:2) [M+OOH]+	0.000715	0.000807027	0.000542861	0.000589908	0.000905326	0.000573052	0.000630678	0.000805426	0.000846631	0.00070731	0.000531121	0.000612212	0.000838068	0.000629634	0.000798959	0.000629207	0.000707878	0.00092749	0.000913398	0.000647359	0.000942323	0.000683563	0.000769309	0.000580304	0.00087493	0.463792	0.21592	0.000678366	0.000745338	0.000738258	0.00075238	0.000591685	0.000600428	0.000937477	0.000741383	0.000543826	0.000757405	0.000629949	0.000762023	0.267818	0.000822136	0.000834777	0.000877051	0.000623475	0.000502215	0.000633493	0.310854	0.000598547	0.000585214
PC(40:6)	296.435	221.148	143.89	199.878	209.357	245.208	240.853	210.799	247.489	330.512	228.065	325.545	139.614	236.025	273.477	239.313	231.916	376.502	286.184	306.736	165.949	289.227	204.9	162.822	222.297	265.695	313.529	275.12	259.88	328.49	263.125	250.296	301.233	256.894	237.951	334.96	387.94	336.012	243.995	290.349	207.787	280.376	267.165	299.905	252.663	300.912	241.423	306.979	133.595
PC(38:7) [M+OOH]+	1.55022	1.58551	1.60334	1.7246	2.33684	2.02322	1.85431	1.81399	1.78586	1.88562	1.25888	2.17594	2.32461	1.86655	2.26587	2.18439	2.35445	1.66334	2.2808	1.85291	1.90841	1.58324	1.59503	1.97717	2.50224	2.6419	2.31078	2.10476	2.54513	2.18388	2.50898	2.81971	2.59117	2.56784	2.58645	1.78579	1.98545	2.55881	1.66288	2.04018	1.58865	2.65341	2.41685	2.24332	2.07822	2.34443	1.88561	2.72609	2.00644
PC(40:5)	54.8597	43.1831	32.9418	41.0314	37.2747	44.0731	41.8072	39.2158	45.5266	44.3218	43.83	56.2124	30.8158	42.5546	42.6907	37.6642	32.6584	52.7256	41.6131	47.958	44.0691	41.8496	34.1008	42.2589	32.4917	37.1347	37.4481	38.2201	36.8887	42.2657	36.8696	36.6766	35.7144	36.2719	32.9811	38.8448	40.2701	37.9324	33.2101	39.1586	27.2953	40.1649	34.0459	33.4011	35.0811	39.6229	33.111	38.2064	64.9551
PC(38:6) [M+OOH]+	0.000605498	0.000737373	0.000551323	0.000701431	0.00063017	0.00101058	0.00088342	0.00063268	0.000689826	0.000848164	0.000752626	0.000695027	0.00056004	0.000606634	0.000549869	0.000779339	0.000601988	1.91085	0.831257	0.000860568	0.000782063	0.000664723	0.000937974	0.000883369	0.000669828	0.00081465	0.758292	0.00063777	0.000837573	0.000587028	0.000785804	0.000743931	0.000946861	0.000784801	0.000686468	0.000557668	0.000825573	0.000630787	0.000601247	0.00064218	0.000813018	1.05718	0.000831066	0.000781747	0.000526436	0.586457	0.000504613	0.000594107	0.000488307
PC(40:4)	20.808	17.332	12.2653	18.0914	18.5211	17.3293	14.931	16.3715	16.0439	18.2968	17.3392	28.6074	13.1397	14.2333	15.5863	13.6249	12.3451	22.449	13.7327	15.9367	18.6696	12.8728	14.9168	18.7052	14.3232	16.0344	15.8918	16.4868	14.8944	18.6857	16.001	14.9805	14.6985	15.7759	14.1446	17.5353	14.4004	16.57	14.7076	16.0896	12.7314	16.4453	14.4678	14.0479	15.9201	15.5538	14.7943	15.2828	19.4889
PC(40:3)	1.81473	2.14385	1.93575	1.67521	1.74507	1.545	1.92265	1.69103	1.93052	1.82719	1.75025	2.12675	1.8394	1.7042	1.74343	1.4312	1.9746	1.66634	2.06493	2.09303	2.28829	1.86646	2.63669	2.58396	2.19971	2.3303	2.21819	1.91076	2.42401	2.03226	2.42461	1.82576	1.91686	2.26498	1.90842	2.0869	1.77693	2.56641	2.59893	2.22588	1.93411	1.83627	2.29722	2.51675	2.46776	2.68749	2.34556	2.33842	1.8518
PC(38:4) [M+OOH]+	1.7472	1.06453	0.56111	1.1159	0.746058	1.27136	0.714464	1.43954	0.000524324	0.000913108	0.680363	0.610239	0.382226	0.30156	0.352121	0.306104	0.474019	2.74229	0.894652	0.2586	0.762443	0.000632041	0.360053	1.40996	0.000592721	1.14411	0.464308	0.000718299	0.192182	0.643573	0.57001	0.50958	0.566183	0.703406	0.604817	0.500145	0.837761	1.0577	0.482091	1.20723	0.594056	0.77633	0.90503	0.466459	0.47601	1.08921	0.92677	0.401555	0.310883
PC(40:2)	1.01877	1.22093	1.57127	0.970939	1.04932	1.57874	1.30731	1.38055	1.04246	1.73744	1.27087	1.57839	1.41367	1.11352	1.34082	1.04966	1.51397	1.04382	1.11385	1.23343	1.75312	1.45962	2.29878	1.71246	2.0351	2.90738	2.3301	2.54421	2.40143	2.53315	2.59377	2.07502	2.2863	1.93964	2.17487	2.28156	2.15121	3.12195	2.67055	2.65022	2.2486	2.57594	2.49284	3.06409	2.92998	2.4609	2.65237	1.93372	0.9587
PC(40:9) [M+OH]+	0.209309	0.397763	0.254139	0.000722376	0.000582569	0.289715	0.160035	0.363777	0.000752311	0.000768199	0.425961	0.00060624	0.000932085	0.000659826	0.00052734	0.000813128	0.267355	0.84181	0.417117	0.252076	0.213546	0.000714573	0.247085	0.306855	0.222996	0.538761	0.305076	0.000655166	0.161542	0.186496	0.149775	0.000882505	0.425855	0.26858	0.274721	0.31644	0.350534	0.50778	0.427828	0.326792	0.000882626	0.252113	0.294169	0.394622	0.000583278	0.136936	0.244422	0.000513971	0.000533881
PC(38:3) [M+OOH]+	0.000730104	0.353084	0.000879073	0.000910249	0.00085749	0.306809	0.000811918	0.000681304	0.000739144	0.000549432	0.000717966	0.000873889	0.000618652	0.000626582	0.000765293	0.000622303	0.000685869	0.659838	0.251774	0.000777999	0.000578971	0.000948958	0.000783646	0.349766	0.000963096	0.000886092	0.000814983	0.000656428	0.000872936	0.000842978	0.000674839	0.000575653	0.000613281	0.000943544	0.144998	0.000499297	0.000712209	0.458754	0.000702476	0.000799905	0.00088924	0.000827113	0.000664567	0.000805286	0.000658915	0.000840654	0.000784042	0.000568816	0.000717972
PC(40:1)	1.05109	0.273753	0.700862	0.336368	1.2794	2.67014	1.83242	1.85979	0.00069933	2.24677	1.46952	0.601522	1.7828	1.2493	2.21255	0.00064479	1.28486	0.410248	1.09663	0.54212	2.30361	2.06723	3.40477	1.32987	1.31471	3.48737	1.20473	2.46984	1.97691	3.692	2.68183	1.65513	2.9696	1.26546	2.3439	1.91789	2.74943	4.43404	3.00745	4.32123	3.07509	4.29295	2.81629	3.27099	3.22747	2.11494	2.7291	0.860424	0.321844
PC(40:8) [M+OH]+	0.692999	0.946871	0.649159	0.526428	0.236575	0.591083	0.501906	0.566401	0.39831	0.472103	0.801085	0.41088	0.922408	0.430525	1.02857	0.64723	0.337388	1.94503	0.823502	0.418032	0.375019	0.246697	0.513486	0.531464	0.389384	1.65255	0.587559	0.377547	0.465387	0.558068	0.415124	0.439353	0.773787	0.575743	0.572071	0.866333	0.90777	1.15558	0.836637	0.852894	0.629091	0.820281	0.814573	0.637797	0.300533	0.465447	0.803487	0.52039	0.187347
PC(41:7)	0.290735	0.213692	0.231016	0.138578	0.193349	0.249253	0.000594007	0.000688107	0.239521	0.233994	0.000811073	0.340789	0.110813	0.446558	0.428138	0.285644	0.189631	0.278264	0.298549	0.37946	0.000843332	0.474084	0.298767	0.226009	0.257351	0.315554	0.405225	0.366023	0.409332	0.401946	0.274734	0.345063	0.268027	0.25915	0.278293	0.484842	0.462651	0.336409	0.454307	0.46315	0.224856	0.374804	0.319731	0.290327	0.215128	0.410187	0.23074	0.315749	0.447833
PC(41:6)	1.28731	0.964721	1.04509	0.61453	0.914636	0.873262	1.47986	1.11338	1.31535	1.70621	0.456692	1.91978	0.472012	1.89211	2.45518	1.73965	1.61084	1.61232	1.68896	2.08649	0.892623	2.17579	1.5695	0.92107	1.336	1.99128	2.60731	2.15577	2.17303	2.75532	1.74325	1.49191	2.0232	1.82127	1.62733	2.22151	3.69064	2.90943	1.84828	2.32983	1.06362	2.67636	1.77891	2.05765	1.90794	2.64247	1.91089	2.04066	1.62496
PC(41:5)	0.000707936	0.000868899	0.193881	0.126854	0.144356	0.179239	0.25408	0.220202	0.218703	0.31964	0.000912355	0.376336	0.000833811	0.292953	0.30237	0.361989	0.287208	0.385042	0.311765	0.401309	0.255872	0.228104	0.300617	0.267502	0.169658	0.327621	0.474387	0.427696	0.251836	0.533596	0.278609	0.256834	0.327543	0.203291	0.185584	0.285617	0.47556	0.358246	0.34274	0.476711	0.193466	0.505339	0.000920106	0.254403	0.360867	0.303486	0.268878	0.37206	0.673129
PC(41:4)	0.157943	0.000894686	0.000702654	0.000543648	0.154027	0.000730977	0.000605043	0.129218	0.000848947	0.000545205	0.000914628	0.227645	0.000904789	0.189279	0.000875768	0.0896171	0.000636937	0.176043	0.0724748	0.000828543	0.212633	0.0813611	0.196455	0.165553	0.224439	0.313823	0.317632	0.317815	0.259233	0.458518	0.213305	0.160434	0.117878	0.315482	0.221146	0.356047	0.000637987	0.23504	0.197617	0.207396	0.000928723	0.238132	0.251416	0.164636	0.34204	0.325082	0.356181	0.235902	0.294665
PC(42:10)	170.029	66.6747	40.4233	44.3348	63.3902	46.0586	59.0523	58.7952	45.373	79.1633	0.000609346	86.8901	45.0676	68.2585	85.6688	73.7452	46.5943	135.454	74.9391	115.419	35.3533	83.1273	34.769	41.0028	41.3662	54.9889	75.6381	72.7321	67.0623	103.58	67.4566	59.5904	79.7348	62.6454	40.578	105.396	65.8693	58.5683	52.0947	57.871	37.4306	43.3088	63.6379	64.1115	49.6033	64.0659	50.3454	67.0875	22.225
PC(42:9)	27.5766	13.1731	8.67843	8.51128	9.54999	10.9607	9.91795	9.91526	12.6179	15.255	10.4762	13.751	12.3094	14.8451	17.7849	11.3027	8.68153	25.6308	17.4352	18.5825	8.10611	17.7165	9.00191	8.03559	12.9916	13.7544	18.0721	16.0918	17.5442	19.763	17.6671	14.1304	17.7999	14.674	12.2532	21.0761	15.2615	15.0395	13.6142	15.3019	9.7782	12.324	16.773	18.6872	13.4597	14.5732	13.2357	16.4528	8.26392
PC(41:2)	0.000603347	0.134641	0.315894	0.000740026	0.000641178	0.000657216	0.000660583	0.000720685	0.000835445	0.339696	0.00080332	0.000614306	0.000950432	0.000515908	0.000862368	0.000498666	0.000849682	0.000760788	0.000860937	0.186387	0.350563	0.000860317	0.661696	0.193948	0.358822	0.694149	0.55545	0.691859	0.495543	0.699145	0.671262	0.494768	0.522096	0.370223	0.443694	0.550151	0.525656	0.909053	0.681137	0.694942	0.00084751	0.478419	0.624125	0.496161	0.867729	0.524858	0.589657	0.641524	0.000486938
PC(42:8)	9.89306	8.7362	6.88788	5.46707	6.21687	6.73949	6.03325	5.88187	7.60824	8.25289	7.26248	10.5558	8.80777	7.69189	9.57025	6.75821	4.28892	8.90261	9.15674	9.67342	6.76026	11.8055	5.28175	5.84652	6.2562	6.74924	7.52119	7.56136	7.96968	8.97524	6.98096	5.60795	6.39949	5.68998	4.60777	7.74032	7.27504	6.9281	6.82459	7.29848	4.16176	6.24246	5.78722	6.80723	6.49587	6.75638	6.21211	6.97697	11.7388
PC(41:1)	0.312299	0.000701699	0.199634	0.000785941	0.328736	0.864433	0.360951	0.623412	0.000533256	0.74984	0.425919	0.000676498	0.559152	0.37876	0.797433	0.000544135	0.396198	0.000705614	0.277608	0.000618971	0.622288	0.766404	1.22056	0.290057	0.276946	0.84641	0.200731	0.448638	0.44707	0.912975	0.65341	0.408761	0.57062	0.334287	0.535617	0.409331	0.511003	0.992101	0.7178	0.960259	0.774708	1.21449	0.725422	0.649519	0.911115	0.38738	0.632415	0.238872	0.000632326
PC(42:7)	6.90395	6.67033	5.39572	4.44603	5.14132	5.9799	8.34768	5.7682	6.78782	6.23027	6.04499	6.95899	6.02861	7.23836	8.08735	6.0421	4.71693	6.6502	8.31753	8.47309	5.95391	8.93622	5.56852	5.78987	4.9567	5.22265	5.97445	6.01755	6.13669	6.86031	5.57496	4.43807	4.86261	4.6933	4.19675	5.71643	5.74008	5.699	5.67033	6.20136	4.1286	5.45791	4.76709	5.23498	5.28957	5.77683	5.33854	5.00965	8.90399
PC(42:6)	6.79354	7.23004	5.24655	4.62582	4.83728	5.26492	5.16999	4.70636	5.75095	7.42801	6.74294	9.71177	5.18636	5.61548	7.07163	5.22991	4.56574	7.18641	6.47337	6.98388	5.44029	6.61416	4.9756	5.65874	5.5325	6.46241	7.44101	6.92013	6.24158	7.54373	5.96346	5.06799	5.94409	5.92866	4.70667	6.82559	7.29599	6.90891	5.81286	6.72422	3.90226	5.95491	4.99423	6.21039	6.12598	6.58617	5.25013	6.11922	6.8136
PC(42:5)	3.80671	3.93852	3.2758	2.95025	3.51828	3.43448	3.51875	3.15297	3.06364	3.00758	3.27067	5.11301	3.05858	3.6789	3.29689	3.03239	2.70235	3.40317	2.98873	3.28098	4.12991	3.37456	3.18346	3.76384	2.66359	3.52973	3.08613	3.42135	3.30701	3.88204	3.42192	2.75575	2.71916	2.6351	2.40849	3.0849	2.71861	2.9174	2.807	2.99503	2.13509	2.61167	2.95785	2.70895	3.25488	3.31173	3.0398	3.10889	6.43938
PC(42:4)	1.82866	2.19033	1.61804	1.63775	1.73488	1.85384	1.76747	1.74372	1.60906	2.17816	1.81011	3.65126	1.98152	1.58498	2.26392	1.68866	1.63821	1.97015	1.99277	1.9966	2.45255	2.1904	2.29402	2.25091	2.36554	3.09599	2.79015	2.81306	2.65622	2.95083	2.71832	2.30748	2.34749	2.48674	2.01797	2.71529	1.92917	2.63998	2.55488	2.82559	1.97742	2.36561	2.36011	2.58251	2.82527	2.50431	2.41471	2.30745	2.2627
PC(42:3)	0.594542	1.24014	1.16723	0.772935	0.884796	1.10858	1.25488	0.973772	1.1137	1.37076	0.964637	1.12016	1.48018	1.02572	1.38667	1.06782	1.05464	0.978805	1.29995	1.1985	1.34322	1.50644	1.59385	1.31317	1.53455	2.15771	1.49294	1.61428	1.70333	1.93879	1.73026	1.1796	1.47131	1.29333	1.27678	1.48547	1.50597	2.14267	1.95127	2.14191	1.59535	1.843	1.70066	1.51059	1.83105	1.46701	1.59492	1.54415	0.573337
PC(42:2)	1.74503	1.79024	2.3728	1.12668	2.23692	3.64198	2.81725	2.86173	1.37352	4.14176	2.07625	1.55172	3.01314	2.3442	3.53193	1.46839	2.52704	1.49899	2.05193	2.06055	3.52524	3.68921	5.75129	2.70202	3.94999	6.65433	4.00115	4.90395	4.7447	6.97498	4.94618	3.51303	4.75262	4.09175	4.2234	4.58276	4.97156	7.53923	5.90983	7.00548	4.83606	6.60909	5.34897	5.89454	6.4017	5.03727	5.24769	3.59519	1.11885
PC(42:1)	3.77515	0.520237	1.65271	0.471625	4.76197	11.851	6.52215	7.09326	0.621752	8.84461	4.87361	0.62412	7.13603	4.8762	8.35151	0.450768	4.04007	0.38963	3.55097	1.63884	7.53543	7.95224	15.2472	4.13921	3.35048	9.23467	3.55816	6.66447	5.09707	12.5935	7.85426	4.07956	7.99569	3.39263	5.69462	5.25264	6.88008	12.178	8.78425	12.8421	8.69532	13.8195	7.87133	9.42097	9.8802	5.78484	7.86736	2.46592	0.256019
PC(43:6)	0.000996571	0.000931859	0.000701212	0.000751683	0.000939295	0.000793146	0.000770593	0.000558964	0.000530479	0.000855542	0.000750447	0.0672782	0.000676924	0.000692813	0.000681846	0.000806178	0.000789377	0.000631368	0.000652466	0.000662805	0.000670347	0.000709111	0.000935005	0.000681133	0.000741458	0.129708	0.131225	0.104288	0.000881931	0.000572131	0.107467	0.000680516	0.000898824	0.000711017	0.000808774	0.111923	0.149519	0.13361	0.109875	0.0571595	0.000749709	0.0743994	0.000713617	0.000681902	0.0753089	0.124348	0.106752	0.139485	0.000496233
PC(44:12)	38.7785	23.1177	0.000684263	0.000852625	0.000940323	0.00088438	0.000693661	0.000848314	0.000760245	37.0881	0.000572448	19.2998	0.000648971	0.000777738	0.000606627	0.000512988	0.00077051	0.000812701	36.3836	44.5513	0.000631419	27.1244	0.000722162	0.000835993	0.000557214	16.1521	35.0726	27.1498	25.0872	0.000793389	21.6704	18.7542	32.7323	0.000548456	18.681	48.2545	26.9918	33.4134	29.9315	20.7508	0.000763841	0.00093296	24.1094	36.6342	19.0264	20.1741	19.3648	27.8041	0.000610828
PC(43:4)	0.000824182	0.000816981	0.198061	0.000631841	0.000569854	0.121113	0.136413	0.000753456	0.000763311	0.1251	0.000835038	0.253094	0.000640347	0.0916932	0.190273	0.162017	0.201076	0.132786	0.000937569	0.000681545	0.235517	0.208624	0.196709	0.113877	0.000945728	0.358144	0.299126	0.443956	0.296725	0.510393	0.366019	0.267171	0.277777	0.30191	0.206416	0.264735	0.311577	0.365587	0.312756	0.370473	0.276286	0.275229	0.000657525	0.268556	0.371749	0.394674	0.358681	0.272142	0.161662
PC(44:9)	1.07787	0.984524	0.906939	0.602525	0.910563	0.751116	0.659578	0.694356	0.777311	0.685805	1.14014	1.44475	0.842403	0.621487	0.818263	0.343302	0.000716302	0.754452	0.835705	0.837289	0.735135	1.17184	0.711298	0.596798	0.581774	0.594391	0.652016	0.804522	0.743818	1.1081	0.672015	0.635319	0.537318	0.448718	0.572458	0.587049	0.703844	0.548925	0.57856	0.650977	0.00085616	1.03917	0.000654979	0.000694418	0.501763	0.570197	0.543221	0.529029	1.24066
PC(43:2)	0.000649006	0.00069681	0.000863211	0.000597118	0.000725515	0.000948193	0.000589245	0.000911603	0.000785728	0.181219	0.000832903	0.000536759	0.00083181	0.000651376	0.000741977	0.000714591	0.121428	0.000878742	0.000757692	0.000830907	0.000557438	0.238033	0.399594	0.000772895	0.17111	0.503895	0.307051	0.466382	0.258284	0.342723	0.379104	0.231871	0.248243	0.174998	0.257755	0.161704	0.319385	0.485448	0.430073	0.488186	0.306367	0.404919	0.262775	0.443343	0.485304	0.19121	0.304589	0.180553	0.00064748
PC(44:8)	1.75668	1.40433	1.2187	1.02077	1.25556	1.1584	1.03316	0.891491	0.92504	1.31785	1.09167	2.32284	1.12017	1.14237	1.18983	0.795694	0.834983	0.959695	1.3654	1.20434	1.40088	1.92281	0.667947	0.983034	0.862869	1.0093	1.07008	1.15895	1.04368	1.50365	0.957903	0.776661	0.7181	0.674571	0.564209	0.980254	0.800436	0.691489	0.771318	1.01007	0.611768	0.720623	0.762572	0.753424	1.05081	0.903753	0.934222	0.99482	2.89314
PC(43:1)	0.204035	0.000737088	0.000732821	0.000902926	0.218341	0.576746	0.00088121	0.191462	0.000823323	0.530829	0.234696	0.000624953	0.304545	0.000856436	0.446553	0.000813091	0.324118	0.000706601	0.000666266	0.000791247	0.478293	0.45093	0.754083	0.000700569	0.121187	0.475641	0.11386	0.367469	0.000710551	0.582316	0.397061	0.000517244	0.243091	0.000794984	0.254228	0.130678	0.384816	0.601804	0.421608	0.678446	0.385456	0.571577	0.325719	0.464971	0.533079	0.406362	0.301083	0.0891602	0.000553116
PC(44:7)	0.827561	0.862669	0.74789	0.625197	0.607662	0.605635	0.733718	0.633269	0.821572	0.752088	0.699098	1.01803	0.861912	0.974307	0.917812	0.750452	0.557541	0.710315	0.904847	0.837343	0.870073	1.10593	0.698377	0.780789	0.816163	0.745252	0.842124	0.864292	0.844857	1.10825	0.927618	0.639207	0.771335	0.675074	0.472862	0.849591	0.633887	0.718355	0.724315	0.871064	0.524065	0.595735	0.6245	0.643349	0.730406	0.702055	0.743546	0.677238	0.924644
PC(44:6)	1.03159	1.13964	0.945475	0.826476	0.981458	1.00382	0.816079	0.802587	0.894225	1.19575	0.936355	1.77242	1.09802	1.06791	1.24555	0.878699	0.862273	0.971631	1.20838	1.27051	1.14517	1.51943	0.936083	1.02212	1.31543	1.3046	1.24817	1.58842	1.39809	1.81901	1.28976	1.06833	1.09855	1.13993	0.952365	1.19284	1.186	1.33061	1.23027	1.53991	1.01084	1.10482	1.07062	0.993339	1.37205	1.15175	1.291	1.26367	1.35365
PC(44:5)	1.19846	1.1872	1.19455	0.796959	1.13073	1.20787	1.53535	1.13378	1.05058	1.06819	0.893586	1.94018	1.14718	1.32994	1.45257	1.21255	1.13272	1.21631	1.27405	1.38879	1.39585	1.70386	1.18751	1.20037	1.19158	1.36785	1.17556	1.46265	1.3894	1.81822	1.41295	0.998759	1.08872	1.06376	0.943699	1.29187	1.14323	1.2546	1.18224	1.4451	1.03191	1.07391	1.18636	1.10359	1.22224	1.21402	1.21932	1.01539	1.56541
PC(44:4)	1.34946	1.25542	1.33353	0.707418	1.36814	1.61697	1.46243	1.14574	0.699519	1.79289	0.934897	2.34433	1.30236	1.52892	2.00794	1.25117	1.33523	1.21688	1.24219	1.44859	1.67999	2.01874	2.02434	1.52327	2.02844	2.8233	1.97969	2.89369	2.45551	3.86003	2.468	1.87602	2.25793	1.95056	1.87249	2.35955	2.17697	3.0629	2.31566	2.94662	2.03082	2.54851	2.41764	2.19198	2.7286	2.4028	2.2935	2.00339	0.966047
PC(44:3)	0.138191	0.14241	0.221268	0.000567638	0.307087	0.000710285	0.312563	0.317096	0.000669555	0.462743	0.270911	0.000583519	0.378578	0.256438	0.355486	0.177085	0.246898	0.000633909	0.246049	0.283109	0.325395	0.457986	0.591858	0.26044	0.537922	0.767855	0.425708	0.621801	0.555607	0.924668	0.595906	0.522218	0.548012	0.294237	0.525957	0.488172	0.623788	0.833569	0.635277	0.903617	0.619496	0.900083	0.642683	0.782323	0.699298	0.600709	0.584112	0.404406	0.163462
PC(44:2)	0.00097069	0.127441	0.158801	0.000517963	0.245507	0.492569	0.36612	0.404094	0.000864897	0.547835	0.257267	0.000769438	0.428456	0.369315	0.513009	0.000526303	0.30516	0.284912	0.284241	0.335713	0.46481	0.601262	0.686726	0.279576	0.290554	0.945	0.396255	0.520469	0.570672	1.08492	0.670621	0.548322	0.677625	0.374026	0.383672	0.442645	0.642647	1.02396	0.792975	0.93533	0.572018	0.926737	0.680319	0.737842	0.722411	0.467351	0.586452	0.403161	0.000766687
PC(44:1)	0.389397	0.000694084	0.124869	0.000790841	0.522892	1.06183	0.452091	0.612478	0.00078904	0.736543	0.427034	0.000586694	0.553589	0.514714	0.895412	0.000760865	0.000610405	0.000733269	0.209035	0.000558293	0.734035	0.925738	1.14056	0.421325	0.310821	0.841808	0.273045	0.783994	0.507438	1.2083	0.73064	0.340228	0.680902	0.233145	0.475431	0.466899	0.642071	0.979069	0.822991	1.17803	0.635188	1.27053	0.72092	0.928407	0.91799	0.527133	0.605103	0.163952	0.000575135
PC(42:1) [M+OOH]+	0.000791563	0.000882219	0.000947495	0.000675183	0.000800383	0.000995317	0.000521391	0.000572424	0.000841621	0.0006413	0.000588105	0.000621837	0.000540418	0.00058582	0.000529846	0.000668124	0.000643707	0.00067205	0.000783924	0.000926385	0.000930978	0.000736491	0.000636474	0.000770044	0.000790964	0.000751813	0.000781678	0.000865868	0.000701599	0.000619844	0.000764929	0.000885402	0.00083496	0.000966537	0.000754632	0.000629401	0.000567967	0.000663065	0.000742253	0.000561415	0.000678076	0.000699128	0.000742943	0.000600028	0.000502923	0.00066804	0.000619773	0.00079394	0.000807207
PC(45:4)	0.093415	0.000775119	0.117441	0.000870006	0.000790805	0.00101275	0.0541386	0.000768697	0.000781521	0.000839495	0.00056182	0.000534721	0.000790936	0.0838459	0.109594	0.0945822	0.112705	0.104535	0.000763029	0.000748641	0.111998	0.000907395	0.169026	0.00082739	0.120632	0.211492	0.188309	0.225691	0.139896	0.269991	0.154176	0.195061	0.228012	0.151048	0.122485	0.235233	0.17447	0.239807	0.203004	0.223137	0.131397	0.201455	0.126694	0.175904	0.26519	0.221645	0.000880236	0.172603	0.000576328
PC(44:12) [M+OOH]+	0.592183	0.667267	0.805655	0.551305	0.416974	0.607046	0.465317	0.460299	0.649331	0.417328	0.878634	0.458501	0.606043	0.664363	0.509474	0.579376	0.53842	0.591996	0.767232	0.555529	0.550722	0.838757	0.820927	0.517551	0.760628	0.728269	0.457625	0.425881	0.680868	0.531918	0.50719	0.466179	0.453543	0.494731	0.592458	0.385001	0.621808	0.476425	0.604484	0.520109	0.556096	0.293545	0.44786	0.508304	0.456286	0.34748	0.60761	0.450301	0.596688
PC(46:10)	0.000665871	0.12673	0.000787553	0.00052316	0.000669597	0.108423	0.000655871	0.000760494	0.0777296	0.000708245	0.000623996	0.326053	0.000714806	0.000690674	0.000621383	0.000577863	0.000702358	0.000561746	0.168413	0.00081599	0.000934129	0.000787601	0.000902169	0.000748532	0.112151	0.000603641	0.168255	0.12583	0.000797298	0.000761555	0.108414	0.000800021	0.0807243	0.0616239	0.000746165	0.00074579	0.000792329	0.000579405	0.000667017	0.10809	0.000531052	0.00062296	0.000740641	0.000631441	0.0980324	0.000865177	0.000501871	0.115367	0.141713
PC(46:9)	0.000969399	0.000746365	0.00064521	0.104218	0.126216	0.120737	0.0927794	0.129426	0.000718816	0.147498	0.12028	0.224593	0.142471	0.148287	0.156994	0.000481649	0.0738572	0.0852761	0.241287	0.147667	0.162314	0.2875	0.000566685	0.000584665	0.14143	0.0877741	0.0759336	0.123989	0.104224	0.000901142	0.000707556	0.103702	0.000814724	0.000875299	0.000647036	0.157039	0.0671875	0.104199	0.0708932	0.126772	0.0814746	0.116551	0.131238	0.128564	0.0802823	0.000922088	0.133542	0.111529	0.000629923
PC(46:8)	0.323648	0.253594	0.146786	0.153363	0.218063	0.209725	0.178952	0.249399	0.271091	0.352886	0.262762	0.512208	0.2959	0.352556	0.339878	0.248777	0.173457	0.250725	0.325738	0.399652	0.229376	0.553901	0.161794	0.18668	0.325863	0.258482	0.224783	0.277898	0.23915	0.448979	0.249757	0.172889	0.220765	0.179095	0.15294	0.32472	0.26986	0.275068	0.277053	0.310217	0.153651	0.255599	0.241362	0.214184	0.280574	0.227951	0.257773	0.244199	0.374694
PC(46:7)	0.304757	0.278076	0.230371	0.00059425	0.197191	0.292585	0.307978	0.255681	0.293313	0.29881	0.17562	0.476278	0.260352	0.34577	0.361328	0.267674	0.281354	0.341961	0.380231	0.406963	0.305539	0.527667	0.266865	0.247242	0.315578	0.324541	0.381897	0.352967	0.356701	0.457634	0.332431	0.192711	0.355093	0.289317	0.236931	0.275304	0.305812	0.308668	0.34316	0.360888	0.000586389	0.252427	0.263976	0.330298	0.283233	0.320454	0.322369	0.233805	0.179189
PC(46:6)	0.381152	0.402306	0.445002	0.18087	0.336714	0.393501	0.46949	0.310742	0.28264	0.583198	0.364788	0.856873	0.557513	0.640605	0.611499	0.48041	0.382027	0.497605	0.53712	0.665253	0.570566	0.883634	0.476191	0.411946	0.599785	0.788877	0.731197	0.845336	0.685206	1.11606	0.697184	0.54997	0.71918	0.68181	0.454241	0.955878	0.755479	0.837497	0.712936	0.881881	0.633223	0.698539	0.740833	0.741382	0.758806	0.800293	0.709338	0.659833	0.327826
PC(46:5)	0.289613	0.279215	0.19922	0.109336	0.256784	0.230496	0.321857	0.225275	0.227884	0.358792	0.214652	0.352529	0.261051	0.26039	0.30268	0.196038	0.25168	0.338522	0.272859	0.410156	0.291081	0.464914	0.346425	0.194993	0.298093	0.33767	0.311762	0.410366	0.448073	0.670614	0.267845	0.251694	0.33782	0.310924	0.230319	0.404182	0.33306	0.388375	0.380895	0.358526	0.286799	0.376128	0.33294	0.274738	0.339873	0.379925	0.337039	0.285651	0.191025
PC(46:4)	0.291556	0.204885	0.196981	0.101154	0.285315	0.239087	0.28547	0.214064	0.000697265	0.282732	0.000648005	0.410635	0.233615	0.23162	0.4168	0.246564	0.224904	0.351572	0.173051	0.263399	0.32574	0.437643	0.367808	0.183122	0.35161	0.542398	0.284006	0.497246	0.459566	0.890926	0.46596	0.30117	0.489161	0.295757	0.314184	0.56088	0.449885	0.589762	0.432366	0.639176	0.436708	0.529307	0.524459	0.434561	0.484047	0.42538	0.406275	0.244267	0.143288
PC(48:9)	0.000608856	0.000933371	0.000549732	0.000905429	0.000932127	0.000604995	0.00061739	0.000778979	0.00076943	0.00065735	0.000864998	0.000569853	0.000945804	0.000721341	0.000568486	0.000635847	0.000823226	0.000758609	0.000967949	0.000936527	0.000830316	0.00069151	0.000628644	0.00082268	0.000928409	0.000769536	0.000549021	0.000613953	0.000990086	0.000898786	0.000621402	0.000613422	0.000618601	0.000697936	0.000520783	0.000682995	0.000583376	0.000549872	0.000568841	0.000646349	0.000766968	0.00073852	0.000586678	0.000949852	0.00087409	0.000821334	0.000588598	0.000873352	0.000572207
PC(O-30:1)	0.582083	0.91974	0.82911	0.772011	0.401235	1.19613	1.70856	0.840691	1.62552	1.54131	0.866727	0.87841	1.02218	2.4657	2.2805	1.81767	0.963856	1.03713	3.38887	2.45348	0.655012	5.10752	1.26855	0.71731	0.840969	0.658296	0.5712	0.767733	0.81914	1.1541	0.802675	0.537534	0.565314	0.529671	0.48351	0.768998	0.819548	0.735203	0.738151	0.925972	0.674883	0.554106	0.000601617	0.942718	0.517823	0.880826	0.890626	1.07417	0.000684452
PC(O-30:0)	1.57101	2.13898	1.05273	1.18054	1.33368	1.26195	4.08221	1.41077	0.924375	1.45758	0.944417	2.34481	0.997433	1.29379	1.67312	1.43385	1.42054	1.55777	1.44554	1.90661	1.19284	1.79945	2.05733	1.55294	1.22949	1.31604	1.15596	1.69448	1.48906	2.19479	1.80478	0.93516	1.5398	1.09359	1.14238	1.36368	1.15352	1.27045	1.09439	1.32144	0.716928	2.00173	1.42175	1.4818	1.36734	1.4371	1.4647	1.08107	1.4611
PC(O-31:1)	0.00084138	0.245571	0.000905303	0.00066178	0.000561146	0.000975865	0.000677915	0.000592215	0.000576431	0.000757219	0.00076593	0.000826588	0.000831706	0.000576522	0.239418	0.000780524	0.000872183	0.000805984	0.000551152	0.342971	0.000679904	0.747499	0.000777653	0.000814222	0.000656388	0.000613912	0.000661557	0.160289	0.000987098	0.177903	0.000704195	0.000503166	0.000944509	0.000749207	0.000756728	0.000693811	0.000826678	0.000561587	0.000881016	0.000639529	0.000661574	0.00091981	0.000910884	0.000772538	0.00052409	0.000620052	0.000739292	0.295701	0.000571753
PC(O-31:0)	0.432382	0.000782117	0.000559935	0.000649115	0.000828422	0.00095579	1.03239	0.00088612	0.000660181	0.352574	0.000863643	0.000598053	0.000777247	0.000534559	0.591457	0.000585064	0.000764091	0.000676449	0.000590697	0.00065207	0.000870805	0.000655868	0.385603	0.000668719	0.275766	0.000639192	0.510769	0.521996	0.00084903	0.459195	0.382553	0.000874385	0.00078307	0.297783	0.000851981	0.00067041	0.000831139	0.000881454	0.000657765	0.0938987	0.000871595	0.000916811	0.00067105	0.000828528	0.000780791	0.000887053	0.000551738	0.00081549	0.353666
PC(O-32:2)	1.01884	1.31649	2.32384	1.12569	0.676615	1.62284	2.45145	1.0628	2.15001	1.73606	2.34441	0.752681	2.50406	2.5384	2.15673	2.00646	1.84252	1.03245	2.9271	2.45404	1.08824	3.73098	2.51819	1.09919	0.751237	0.54925	0.485817	0.718502	0.802628	0.773252	0.431536	0.496971	0.603957	0.450828	0.537056	0.790683	0.768111	0.517128	0.871892	0.64306	0.934796	0.774489	0.642494	0.698856	0.000563593	0.57779	0.861709	0.552022	1.68959
PC(O-32:1)	5.70571	6.02919	4.03413	4.71789	5.11716	6.30105	10.7886	5.99354	6.17375	8.69588	4.55381	8.98315	5.26477	9.73234	11.1765	8.53264	5.53922	6.07077	10.9709	11.0754	5.74699	15.4024	6.19594	5.57269	4.41765	4.75673	4.95799	5.03601	4.88894	6.56161	5.15432	3.65129	5.08086	4.04976	3.74139	5.23738	5.85314	5.25697	3.7604	4.67784	3.51549	5.06803	5.42681	5.28489	4.82859	6.15147	4.41652	5.76624	10.2257
PC(O-32:0)	7.24816	9.09236	5.04393	6.63048	7.02146	6.68747	25.5452	7.51722	4.90441	7.82216	4.53602	14.1586	5.0866	7.37197	9.4176	5.84942	8.4099	8.37844	7.75467	10.7759	6.76648	8.40413	8.80234	7.97137	5.97774	6.87309	6.78914	8.38875	7.42005	8.39267	7.30067	4.81335	6.46416	5.81935	5.38582	6.53303	5.79947	6.63105	5.01457	6.16342	4.11641	7.77573	7.80501	7.38061	7.82219	6.84465	6.57211	7.572	11.9841
PC(O-30:1) [M+OOH]+	0.27591	0.369396	0.205544	0.248065	0.145749	0.215895	0.143435	0.000890414	0.436302	0.366585	0.455071	0.270498	0.692055	0.33999	0.245629	0.193939	0.134346	0.557183	0.285647	0.000800315	0.310682	0.365417	0.291576	0.185804	0.425743	0.246082	0.216472	0.121976	0.203388	0.378112	0.293446	0.000688084	0.301835	0.333045	0.230709	0.542808	0.443239	0.617282	0.487413	0.361518	0.332401	0.532349	0.453788	0.517447	0.307891	0.000787204	0.395146	0.473149	0.00050157
PC(O-31:0) [M+OH]+	0.000979124	0.000794155	0.000805923	0.0699639	0.000764545	0.00075677	0.180184	0.000685825	0.0735861	0.119559	0.000899439	0.000550461	0.000837026	0.187019	0.000792602	0.000534527	0.000735517	0.000570538	0.000885785	0.000786676	0.199596	0.329699	0.100537	0.000846324	0.000756011	0.000573893	0.187919	0.27127	0.132885	0.249308	0.260163	0.16907	0.126586	0.000610752	0.00058109	0.000657733	0.000702517	0.000687352	0.000659498	0.101714	0.000860116	0.000657512	0.113396	0.000705437	0.000622001	0.194538	0.220348	0.192333	0.000528274
PC(O-32:0) [M+OH]+	2.00279	1.57778	1.74068	1.12699	1.72409	1.39033	2.71206	1.45287	1.16214	2.00205	0.772934	1.29072	0.792264	3.30336	3.00934	1.13679	1.40874	1.66504	1.48932	2.23419	1.91831	4.49587	2.14444	1.94101	1.12563	1.77302	1.98614	2.05011	1.62885	2.70057	1.92363	1.19866	1.18669	1.53057	1.11686	1.96786	1.47826	1.6653	1.16989	1.34983	0.790273	0.996577	1.91916	1.56081	1.79068	2.14138	1.75334	1.70747	1.47557
PC(O-34:5)	0.00089	0.000627029	0.00083287	0.000731099	0.000909347	0.00099296	0.00067922	0.000640193	0.000655274	0.000655254	0.000835098	0.000676889	0.000641536	0.000642389	0.000633272	0.00062615	0.000893137	0.00083684	0.000855213	0.000808505	0.000984092	0.000776481	0.000614562	0.000609223	0.000598456	0.000646135	0.000786168	0.000862131	0.000796295	0.000663245	0.000706076	0.00080552	0.000633237	0.000578875	0.000881854	0.000788875	0.000555036	0.000703971	0.00059741	0.000531746	0.000577782	0.000832525	0.000638201	0.000654226	0.000580727	0.000653102	0.000660905	0.000550303	0.00052996
PC(O-34:4)	0.000771413	0.0007027	0.215426	0.000746834	0.00064791	0.000602729	0.000828494	0.000547411	0.000807804	0.253128	0.000878669	0.131542	0.427674	0.000644718	0.216261	0.000787737	0.000940323	0.000833516	0.35076	0.000695782	0.000974411	0.388692	0.184834	0.000926177	0.00086645	0.00076826	0.000702816	0.000577727	0.000772363	0.00061908	0.000531465	0.000631705	0.00079722	0.000835726	0.000909417	0.000724686	0.154989	0.000687917	0.180711	0.000923117	0.000865268	0.000674441	0.000771185	0.000701984	0.000571553	0.164752	0.000566356	0.000882143	0.126289
PC(O-34:3)	4.58866	12.3304	12.8167	7.28305	6.15858	11.605	18.4068	8.63977	15.0223	20.0742	10.6546	6.97827	18.9218	22.3917	29.4866	20.8161	12.6411	7.85475	33.1882	26.7228	8.72753	31.0299	13.2451	7.95183	11.5879	8.87088	10.6648	8.33282	13.9298	11.003	12.0927	8.65346	9.7279	8.34735	7.81523	12.5533	12.8007	10.8979	10.1151	10.083	8.62911	9.73727	11.9309	12.6005	10.8116	11.9256	8.9238	14.5403	2.90398
PC(O-34:2)	6.36433	12.4414	7.18694	7.33244	7.68999	7.55807	47.4176	8.2413	6.99883	11.5436	6.12461	14.3684	8.40235	9.50867	11.7655	7.78669	17.1641	7.80984	10.9133	16.7871	8.2179	9.82889	15.0995	8.50952	6.29834	6.69606	6.42002	6.85034	9.03769	8.52725	8.30581	4.98958	7.05925	6.32401	7.24915	6.91945	6.7917	8.14855	5.99007	6.00576	5.54854	6.21803	7.74422	8.17137	6.53126	6.49292	5.91852	6.59162	8.33057
PC(O-34:1)	3.94964	3.71368	2.98843	3.21622	3.90416	4.02533	12.2397	3.77639	3.12783	4.95971	3.49814	10.8716	3.31745	4.5172	5.15972	3.76215	4.21564	4.48019	4.50589	5.36405	4.223	4.93721	4.54101	4.09545	2.548	2.96583	2.62376	2.97106	3.72813	3.64576	3.41168	2.81664	3.29496	2.71019	3.03656	2.9319	3.3969	3.72878	3.47251	3.70267	3.18034	5.22839	4.29317	4.00064	3.31508	2.89952	3.4438	2.72737	9.57051
PC(O-32:2) [M+OOH]+	1.85648	1.37847	1.61959	1.34521	0.885079	2.34631	1.24948	0.986761	1.61236	0.826742	2.71238	0.503862	2.68181	1.04462	1.0166	0.719086	0.577787	3.6304	1.07851	0.919521	1.23708	1.40657	1.76101	1.39157	1.17183	1.11452	0.62803	0.000794616	0.950999	1.62389	0.897602	0.400533	1.71083	0.991265	1.31269	2.57979	1.32307	2.08666	2.16907	1.3517	1.83806	2.14096	1.98211	2.28582	0.695774	1.00633	1.64729	1.18043	0.000650353
PC(O-34:0)	0.748957	0.879064	0.256434	0.672874	0.890711	0.433251	2.66195	0.553837	0.000762709	0.741542	0.326835	1.67047	0.000749178	0.576277	0.740597	0.473886	0.759843	0.813481	0.623818	1.14273	0.634925	0.605484	1.09949	0.547708	0.587709	0.675202	0.622691	0.833218	0.811615	1.05639	0.881647	0.687486	0.988256	0.585199	0.88987	0.771591	0.672017	0.61115	0.527627	0.495053	0.4395	0.767421	1.00921	0.724521	0.706964	0.643255	0.595624	0.831749	1.05477
PC(O-32:1) [M+OOH]+	2.21037	2.16749	1.29078	1.75648	1.35253	1.86392	1.48377	1.08765	2.84904	2.90977	3.30577	2.32794	3.36401	1.88259	2.02674	1.36385	1.04166	3.7702	1.45349	1.41697	1.58621	2.74618	2.5343	1.61287	2.23695	1.97477	1.99572	1.35118	1.89714	2.92972	1.84939	1.40048	3.10806	2.16991	2.48391	4.32501	3.01426	4.62636	3.82824	2.76942	3.82705	4.37393	3.40794	4.31318	1.8598	1.99432	2.45839	2.68818	0.551148
PC(O-34:5) [M+OH]+	4.54593	4.21535	5.35506	4.95181	3.19932	4.12255	4.64224	4.40489	5.01316	4.46827	6.46065	6.52328	7.61031	5.02702	4.84828	4.75831	4.49784	4.09007	7.14235	7.22705	4.44086	5.46702	4.54988	4.37734	3.94392	3.65489	3.03151	3.68679	4.26185	3.77556	3.25181	3.87382	3.77164	4.07971	3.68617	4.06442	4.56862	4.1939	4.99044	5.15932	5.30933	5.32749	4.20451	4.54075	3.55669	4.06684	4.68386	3.58659	1.48371
PC(O-34:4) [M+OH]+	98.5917	108.329	162.638	130.18	82.048	136.124	104.618	110.997	139.624	105.067	187.514	84.2469	224.511	101.177	91.7738	85.9542	106.632	93.117	139.112	124.37	114.001	110.518	140.895	129.165	107.661	81.346	68.5467	79.442	100.514	73.9107	83.7687	74.7523	86.9826	89.9192	94.4507	84.1388	87.2043	115.11	152.552	110.939	140.511	125.635	98.6419	111.251	79.5352	89.8627	109.336	67.8844	49.72
PC(O-36:6)	0.00100024	0.000916405	0.000848203	0.155006	0.000682185	0.263534	0.348989	0.000866658	0.502609	0.335492	0.289533	0.000699363	0.641238	0.535651	0.740569	0.384953	0.00085528	0.000687568	1.23088	0.798881	0.000936049	1.01816	0.412021	0.143963	0.304052	0.000603376	0.271479	0.135884	0.330549	0.337202	0.357663	0.184859	0.311625	0.202684	0.000523078	0.238402	0.489559	0.000667291	0.389162	0.250532	0.313244	0.327199	0.28909	0.374094	0.000638721	0.236845	0.396449	0.000570737	0.436745
PC(O-36:5)	12.6575	13.4919	15.68	9.70546	8.82586	15.2948	18.2806	12.0356	17.2771	19.3596	9.2512	14.0256	14.4681	30.5136	38.5005	27.0343	13.1293	10.468	43.0773	39.3275	13.0126	48.6032	11.8782	10.9182	11.1551	10.997	11.3323	9.98837	15.612	14.9229	13.0249	10.3397	11.0468	10.3093	7.6251	13.0155	14.4631	10.0333	9.94898	10.791	9.33638	10.0021	12.4795	10.8686	11.9291	12.9165	11.0345	18.1973	18.4343
PC(O-36:4)	13.906	18.7918	13.4591	14.2537	13.3161	14.3589	39.2981	13.6973	12.6093	16.0541	10.7523	31.6438	13.6363	14.8977	17.0509	14.4655	16.4502	13.4834	17.0742	20.9941	14.7967	17.9673	17.9363	15.3007	12.0915	13.341	12.8662	12.8915	15.7348	16.1021	14.5174	9.09713	12.7499	11.6419	11.5844	13.0072	11.3243	13.7842	11.048	11.1696	9.2146	13.6871	13.676	13.0441	12.5868	12.8192	12.259	14.9026	27.9747
PC(O-34:5) [M+OOH]+	0.190318	0.711578	0.464482	0.437523	0.000886365	0.793962	0.291248	0.379085	0.000738314	0.18778	0.677102	0.000560842	0.000635043	0.000577753	0.000559864	0.153815	0.33921	0.714062	0.471261	0.240403	0.46335	0.000912224	0.3132	0.656915	0.000967396	0.611306	0.000492911	0.000596475	0.000991812	0.000792297	0.106155	0.00070221	0.334522	0.272544	0.395644	0.421128	0.000851761	0.818885	0.685239	0.000708604	0.439454	0.435244	0.510827	0.308425	0.181668	0.000710153	0.390645	0.00062043	0.000759349
PC(O-36:3)	2.77555	5.60501	4.68411	3.83228	3.534	4.7405	9.53784	3.64873	4.70396	8.5293	4.57758	9.22174	5.63249	4.9432	6.93594	4.4631	5.15501	3.80171	6.64868	7.44353	3.95944	6.19053	6.81078	4.46064	3.38387	3.60339	3.62718	3.14065	3.88936	3.26053	3.90709	2.57317	3.10376	2.92068	3.12296	3.6794	3.52497	4.04657	3.44675	2.95083	2.87279	3.48999	3.95622	4.28948	3.22753	3.56964	2.35796	3.51564	2.77216
PC(O-34:4) [M+OOH]+	4.70639	7.88961	7.59708	6.3682	3.78521	9.93354	6.02474	7.197	1.0085	2.6367	0.000772686	0.980048	4.94125	1.26394	2.14173	2.35536	4.31105	10.0095	7.15315	3.92002	3.61638	3.28444	6.73906	9.46571	6.75824	10.3213	4.21699	3.52523	3.38045	4.54528	4.13381	4.16056	6.01832	4.10488	6.30808	6.06124	7.17286	12.2641	8.99476	9.71067	8.61166	9.28592	8.66669	7.41032	4.44484	5.81591	7.29181	2.15661	0.74999
PC(O-36:2)	3.39432	7.58796	3.57918	4.84875	4.94871	4.5327	25.4932	4.2679	3.20333	6.72588	3.33905	8.20009	2.817	3.74517	4.8675	3.2867	8.08854	3.96799	4.10331	8.80398	4.01371	0.000875737	9.35543	5.38576	2.63704	3.32015	2.80637	3.23721	3.60204	4.08228	3.72312	2.10577	3.79985	3.18485	3.70956	3.19529	3.25444	3.9402	2.54033	2.03796	2.56604	2.77076	3.47537	3.08553	3.04677	3.17951	2.29746	2.77473	3.85619
PC(O-34:3) [M+OOH]+	15.4484	27.2152	19.3571	17.0557	12.5019	20.6817	13.6282	20.5757	10.3483	9.40451	15.4127	8.57325	11.2905	6.89274	10.149	10.0273	14.2213	26.1528	16.8284	11.5087	17.3334	11.6818	20.6273	24.4824	18.486	30.789	16.6202	12.2179	11.0113	18.7699	14.1487	10.6371	18.5603	14.1497	18.4144	20.8884	23.9767	38.3505	21.7173	26.2338	19.6201	22.2544	23.6609	21.7767	12.1013	20.848	22.5692	16.1713	3.40835
PC(O-36:1)	0.507471	1.0658	0.431061	0.776402	0.736153	0.685182	5.50392	0.716641	0.323887	0.917913	0.399363	1.0244	0.295343	0.517903	0.770195	0.384443	1.16978	0.759339	0.719538	1.3818	0.624024	0.571111	1.51837	0.847907	0.526471	0.492068	0.431626	0.445777	0.58589	0.762389	0.745356	0.452694	0.719777	0.487452	0.670747	0.659854	0.566945	0.593953	0.548401	0.29419	0.468512	0.578952	0.778117	0.567507	0.514733	0.000658496	0.361264	0.538866	0.823808
PC(O-34:1) [M+OOH]+	0.535795	0.647195	0.792722	0.000844975	0.653968	0.000884657	0.3546	0.389733	0.825079	0.533003	1.18015	0.513449	0.869828	0.395364	0.471395	0.297174	0.00104753	0.952767	0.000684718	0.243711	0.587341	0.361911	0.92668	0.80016	0.597671	0.408232	0.427085	0.338704	0.372236	0.968041	0.000529278	0.587425	0.669096	0.597599	0.611729	1.19208	0.000763067	0.67598	0.390109	0.000711939	1.14514	1.03945	0.000873721	0.000720118	0.613779	0.401545	0.460217	0.33275	0.257719
PC(O-37:5)	0.00093133	0.000663529	0.00065344	0.000629446	0.000690542	0.000974227	0.000568707	0.000511103	0.000547819	0.20036	0.000893496	0.53564	0.000709861	0.544057	0.577813	0.412306	0.212682	0.126368	0.000816801	0.683038	0.000781956	0.725854	0.00060109	0.000917266	0.000764323	0.00066277	0.000698507	0.000567016	0.000687806	0.000634547	0.000556706	0.127397	0.000629088	0.191392	0.000925668	0.000509742	0.000930217	0.000636121	0.000640276	0.0802616	0.000723144	0.1825	0.000774725	0.000642018	0.000629338	0.151355	0.161347	0.000588746	0.296675
PC(O-38:8)	0.000604791	0.000709501	0.000919889	0.0005375	0.000564913	0.000568222	0.000711733	0.000803262	0.000619704	0.000794306	0.000656778	0.000617933	0.207661	0.214638	0.372194	0.137731	0.000667402	0.000562807	0.363714	0.323663	0.000713027	0.660182	0.000732625	0.000601237	0.000555397	0.000737473	0.000487707	0.000857322	0.000695484	0.000785747	0.000529161	0.00056274	0.00064054	0.000765781	0.000685625	0.000673376	0.00073758	0.000803461	0.000744646	0.124807	0.000830883	0.000796433	0.000814945	0.000934026	0.000564421	0.000795427	0.000764699	0.000763111	0.000514954
PC(O-38:7)	6.87012	7.54378	9.88027	4.75371	3.97142	7.31402	9.29051	6.21823	11.9743	14.5507	7.02716	9.35973	11.197	23.6838	27.2249	17.507	8.11529	6.57087	30.0765	27.3975	6.75736	42.222	6.96171	5.56561	7.80314	7.74429	10.562	6.66569	11.9895	10.9248	8.88486	6.42221	6.94357	6.36799	5.53186	8.88947	15.9283	8.23858	8.26552	9.88874	6.12852	10.7069	8.39867	8.98261	8.53773	10.6216	7.62514	12.8296	5.53452
PC(O-38:6)	13.1132	14.8375	13.2206	11.4866	11.9895	14.4477	27.5358	13.4859	15.2408	16.886	9.9615	23.3325	12.5317	23.1937	22.777	17.8821	14.5998	11.0755	22.7762	24.4991	14.8518	30.3838	14.6419	12.7335	11.0203	12.8539	13.1365	11.9217	15.321	16.4547	13.3382	8.77587	10.6932	9.87423	8.75553	12.0682	15.1831	11.3746	11.0659	12.0532	8.66686	12.9972	11.2334	11.7022	11.6863	13.0414	10.7147	14.7818	19.0161
PC(O-38:5)	23.8416	22.5655	19.1017	21.8447	19.8589	23.3881	27.43	19.4914	18.6004	26.9829	17.494	62.0236	17.3236	23.4337	24.1097	23.1115	16.0155	17.0321	23.0494	26.8981	22.7662	29.8326	18.0648	23.0454	15.1064	16.3978	15.2604	16.4257	17.1024	19.2116	15.3664	12.4563	11.964	12.5554	10.6207	14.6941	13.4811	14.6344	13.8044	15.5737	10.5896	18.128	14.7551	11.1759	14.9342	15.8079	15.533	16.7838	48.2195
PC(O-36:6) [M+OOH]+	1.04932	2.05867	2.04889	1.53523	0.486468	2.56238	2.28775	2.02897	1.31491	0.740366	1.94742	0.000731519	1.94525	0.537203	0.000626002	0.772011	1.42818	0.946167	2.16517	1.25023	1.42976	0.46994	1.62049	2.41138	1.41816	2.74319	1.04714	0.917318	0.940703	1.11006	1.31473	1.25517	1.97874	1.41032	1.79488	1.69979	1.52119	3.13606	2.33813	2.05283	2.35308	2.36332	2.16912	1.60871	1.35422	1.88707	1.95694	0.931278	0.682448
PC(O-38:4)	12.947	16.197	7.83099	13.1822	12.3573	11.222	43.2578	10.6659	7.69289	11.8047	6.99365	28.8839	6.90206	9.42613	11.298	8.87979	11.2874	10.9376	8.40916	15.4118	11.6587	9.69566	14.7576	13.1323	8.20165	9.45977	9.33894	9.43779	10.0834	12.996	9.8169	5.83501	9.38662	8.85318	9.49819	9.98415	8.34901	9.98796	6.7007	6.97656	6.41231	9.03293	9.91555	8.1152	7.95853	9.45162	7.68133	9.50488	21.5695
PC(O-36:5) [M+OOH]+	7.39864	9.93833	7.11618	9.43747	5.83704	8.4163	7.33024	9.2797	5.58018	5.08273	5.90971	4.62307	11.9464	4.32436	8.08379	6.74684	6.19774	12.3422	9.12168	6.17869	6.52326	5.82069	6.51916	9.68731	5.16441	13.015	6.33507	5.62977	4.56026	7.17517	5.34338	4.51821	8.8267	6.17548	7.11287	9.39548	8.96084	18.0092	6.78175	10.2787	8.0611	8.41754	8.73886	8.21934	6.52581	8.20556	8.8547	5.9885	3.90351
PC(O-38:3)	0.51949	1.23772	0.616582	0.699851	0.690209	0.698243	3.13377	0.67399	0.698579	1.06983	0.579516	1.48827	0.764931	0.700315	0.953833	0.573237	0.824661	0.719358	0.926826	1.1208	0.563613	0.814994	1.18702	0.781552	0.706279	0.649403	0.669317	0.614276	0.762278	0.791076	0.866574	0.693123	0.695613	0.664633	0.742429	0.776485	0.752135	0.726409	0.638407	0.532173	0.636119	0.505779	0.696043	0.618809	0.697716	0.800057	0.473724	0.787134	0.54521
PC(O-36:4) [M+OOH]+	10.7796	13.3799	14.9548	9.12997	8.23781	12.8119	11.1809	16.2632	5.03065	3.89785	9.1044	4.94575	9.45705	4.50337	6.42108	6.33189	12.8797	19.8581	15.318	8.44319	9.88984	6.3904	9.95772	13.5261	5.72841	0.397928	5.24993	4.81835	4.70069	6.27294	5.02683	3.94528	7.65572	9.28009	6.50112	10.565	7.50656	0.567889	6.9065	7.89834	8.21902	6.76607	7.99614	9.01965	4.24732	7.12282	9.10881	8.5402	4.93214
PC(O-38:2)	0.766613	2.16697	0.726229	1.06792	0.952131	0.845359	5.44718	0.915576	0.844104	1.26936	0.444019	1.76402	0.726436	0.843019	1.17041	0.72178	1.04588	0.904858	0.872006	1.594	0.898911	0.935453	1.97833	1.26667	0.93854	1.05085	0.986613	1.12205	1.33249	1.28274	1.25379	0.920706	0.995715	0.858501	1.19989	1.0607	0.932564	1.00203	0.865658	0.829071	1.20153	0.669642	0.936922	1.1055	1.0651	1.14144	0.836624	1.09354	0.923102
PC(O-36:3) [M+OOH]+	12.146	24.4771	11.3077	16.204	14.6287	17.2901	12.1127	19.4844	6.89465	7.99747	10.2682	11.1769	6.36004	5.54424	7.29109	8.17887	14.1706	25.8302	11.903	8.25536	15.9038	6.8627	13.545	23.7636	12.1858	26.9479	15.378	12.446	7.62611	15.9325	12.0391	9.40555	17.8003	13.5962	15.5373	19.5956	20.1196	31.0345	12.5246	20.4785	12.8607	15.4336	17.0729	14.5941	11.8045	19.1267	18.6535	15.0772	4.69767
PC(O-38:1)	0.000570125	0.514521	0.000790617	0.134577	0.152838	0.000922736	1.92792	0.261741	0.000860731	0.276707	0.000858757	0.582505	0.000624054	0.000611777	0.321633	0.197239	0.00078341	0.000698411	0.259005	0.330171	0.319919	0.000615362	0.4839	0.304454	0.195041	0.266122	0.000642646	0.193011	0.204105	0.361012	0.277667	0.238093	0.336965	0.18382	0.347887	0.299392	0.000973026	0.296906	0.000779978	0.000825399	0.146314	0.000722204	0.383706	0.326671	0.223133	0.000804186	0.144581	0.447989	0.169543
PC(O-36:2) [M+OOH]+	1.63058	1.54522	1.30627	1.4874	1.36802	1.94207	1.48607	1.03658	1.06332	0.592134	2.32989	1.16287	0.870204	0.000728498	0.639968	0.4313	1.16957	2.98283	0.836546	0.589491	1.15765	0.323136	1.87903	1.47896	1.13781	1.3467	1.03779	0.608703	0.83963	1.38495	1.15535	0.711983	1.70177	1.08373	1.5192	1.88983	1.11398	2.14795	1.76796	1.0907	1.81875	1.77356	1.79146	2.26168	0.72312	0.832817	1.16591	1.21318	0.000784023
PC(O-36:1) [M+OOH]+	0.000785664	0.116398	0.000675414	0.000834238	0.000742026	0.00101695	0.000893844	0.048617	0.000735982	0.000613107	0.000808862	0.090964	0.000890724	0.000491478	0.00079083	0.108678	0.00083903	0.000541305	0.000954903	0.000887542	0.000681806	0.000855133	0.000809224	0.000592029	0.0006958	0.000683276	0.000524928	0.000634302	0.00085594	0.00064362	0.000754289	0.0006474	0.000597212	0.000729812	0.000724652	0.000623462	0.000962557	0.000539677	0.000596188	0.000660982	0.000901047	0.00085978	0.000897724	0.000886251	0.000719264	0.000577454	0.000818612	0.000581875	0.15379
PC(O-38:6) [M+OH]+	215.526	214.333	270.668	232.782	193.541	236.217	209.716	243.469	235.625	178.597	255.723	204.986	241.042	230.096	217.089	218.374	193.334	229.534	224.74	234.993	246.297	229.061	174.991	232.696	192.01	176.814	163.754	171.108	220.564	202.173	180.528	109.075	124.441	174.999	160.161	187.589	134.057	129.015	173.709	168.986	193.065	161.347	131.242	149.028	164.377	176.966	187.523	182.897	390.302
PC(O-40:9)	0.000921059	0.000537648	0.000771375	0.173573	0.000557575	0.000639527	0.365816	0.171243	0.533392	0.571823	0.000565546	0.000523158	0.000861946	0.000721538	1.42806	0.860468	0.288231	0.000797508	1.2522	1.18784	0.181641	2.16942	0.223169	0.000668597	0.402071	0.371605	0.636169	0.411333	0.751682	0.601515	0.000663271	0.197274	0.000958585	0.000799874	0.000845973	0.509624	0.716126	0.423909	0.000877698	0.00072739	0.000788369	0.441648	0.422794	0.000755908	0.000840756	0.506037	0.414685	0.000829904	0.000593141
PC(O-40:8)	2.39879	2.13173	2.25541	1.76799	1.78556	2.91987	3.25315	2.18578	3.97568	4.07358	1.60854	4.2096	3.29919	7.82196	7.43032	5.16305	2.02182	2.15359	6.83671	6.5638	2.29116	12.0987	1.79133	1.99924	2.30203	2.13747	3.13571	2.35576	3.25615	3.24356	2.67739	1.67064	1.82369	1.79637	1.40424	2.23572	3.69236	2.34926	2.51513	2.93399	1.4508	2.59802	2.10779	2.2745	2.27144	2.79914	2.26822	3.10568	2.05058
PC(O-40:7)	8.95324	7.77954	6.83543	6.04584	6.91832	8.24145	9.8074	7.12319	8.60486	14.0009	6.72559	18.4622	6.85745	11.731	12.8067	10.1391	6.20971	7.29734	11.9919	14.8574	6.42409	19.2715	6.22822	6.86205	6.16477	6.79775	7.62647	6.621	7.60431	8.69137	6.96273	4.6972	5.27622	4.94728	4.02002	7.03874	7.29168	6.0339	6.14607	7.24115	4.13754	6.76799	6.21025	5.86926	6.30229	7.36492	6.06311	7.47609	10.3173
PC(O-38:8) [M+OOH]+	0.663611	0.644236	0.77945	0.605452	0.000658721	1.374	0.573522	0.950565	0.000715431	0.298933	0.67763	0.000566846	0.571869	0.000787945	0.00069724	0.209221	0.606937	1.12206	0.631752	0.000887466	0.842952	0.000758373	0.805848	0.907751	0.492	1.04245	0.0007313	0.313469	0.212683	0.000752522	0.322447	0.450865	0.590585	0.422299	0.670398	0.570347	0.502614	1.09336	0.618653	0.735386	0.505736	1.15004	0.647385	0.503647	0.000644517	0.427303	0.717718	0.343975	0.369216
PC(O-40:6)	7.24192	8.82957	5.02087	6.68335	7.1366	6.97499	20.487	6.64101	6.12036	9.69333	4.94129	16.3859	4.58424	7.3134	8.35628	6.77807	6.88322	6.19421	7.04841	11.5397	6.99141	9.36612	7.89281	7.57051	5.50038	6.41639	6.27237	6.01924	6.44002	8.92236	6.28212	3.59742	5.7654	4.75429	4.81977	6.07993	6.60754	5.85848	4.72453	5.01119	3.62664	5.72283	5.78806	5.26149	4.94907	6.35403	4.89477	5.82032	10.8836
PC(O-38:7) [M+OOH]+	1.31904	0.619618	1.24809	0.000580799	1.0309	0.000751561	1.09463	0.000772818	0.645206	0.000553372	1.2191	0.823774	1.26016	1.32877	2.04215	1.45229	0.000819585	2.3373	1.51718	0.000615276	0.803242	0.964197	0.000529141	1.4022	0.815062	4.23616	1.11522	1.23641	0.000821421	1.84831	0.810896	1.21203	1.32016	1.19749	1.0646	1.21011	2.97482	3.31649	1.15165	1.75451	0.000618891	1.56744	1.41137	1.38746	0.621051	0.000591822	1.25476	1.6357	0.000857763
PC(O-40:5)	4.25898	4.78526	2.86592	4.06072	4.11576	4.20909	8.92833	3.58451	3.23914	5.33446	3.14342	12.8595	3.29823	4.03988	4.33185	3.64793	2.62799	2.99327	3.49892	4.09347	4.1821	4.82867	3.54302	4.46004	3.27139	3.40891	3.1905	3.53773	3.29774	4.26949	2.9868	2.42747	2.77149	2.731	2.53659	3.15103	3.18274	3.15335	2.65753	2.92863	2.32664	2.99509	3.07324	2.48971	2.99621	3.11691	2.86386	3.12402	8.14888
PC(O-40:4)	4.39169	6.01186	2.5444	3.91198	4.34553	3.61017	15.8775	3.91419	2.91219	4.09041	2.09339	9.82367	2.60874	3.44043	4.13705	3.26223	2.87625	3.58139	2.99781	4.65534	4.05416	3.98616	4.33829	4.31941	3.34001	3.84565	3.5636	3.88029	4.06612	5.01947	3.66024	2.93571	3.48453	3.01232	3.49787	4.26105	3.5525	3.71824	2.70863	2.93416	3.03562	2.67619	3.93885	2.85262	3.35386	4.0926	2.8028	3.92978	8.0426
PC(O-38:5) [M+OOH]+	2.87964	1.24	0.000860116	2.36053	1.65085	0.000783881	0.000526333	2.33759	0.415486	1.17021	1.47122	2.0573	0.498903	1.05461	1.37818	2.04186	1.20909	3.43906	0.948538	0.948028	1.10117	0.993576	0.000699233	1.58103	0.924706	2.80254	1.25013	0.989747	0.829609	1.38539	0.846104	0.00074366	1.08808	0.901892	0.918295	0.819591	1.97302	1.25457	1.07622	1.34512	0.000626983	1.08263	1.21805	0.919615	0.695676	2.1679	1.23372	0.944137	1.15108
PC(O-40:3)	0.356386	0.943636	0.395986	0.511116	0.545206	0.429414	2.56497	0.38557	0.429277	0.822154	0.348602	1.07443	0.490788	0.520248	0.550361	0.329209	0.548636	0.448398	0.41999	0.703718	0.617443	0.59495	0.94233	0.658421	0.668327	0.512628	0.512457	0.508677	0.590395	0.711403	0.669034	0.55952	0.567907	0.464729	0.615715	0.618099	0.467981	0.644669	0.318785	0.472972	0.551358	0.38071	0.499536	0.616186	0.488656	0.597166	0.424117	0.536505	0.560001
PC(O-38:4) [M+OOH]+	0.269814	0.248028	0.000916235	0.000651577	0.000703114	0.25584	0.000728662	0.000748078	0.000923998	0.000765934	0.000673617	0.000612309	0.00077039	0.000711894	0.161528	0.000666489	0.000626151	0.339516	0.000972899	0.000558221	0.00075457	0.000580362	0.000798563	0.312462	0.000963234	0.543706	0.000544289	0.000643412	0.000599037	0.000890238	0.000517157	0.000521774	0.270383	0.000815586	0.301877	0.000543382	0.225058	0.397582	0.175586	0.000912117	0.247725	0.0007745	0.000658147	0.194018	0.000529989	0.231798	0.000659363	0.000516645	0.000590919
PC(O-40:2)	0.154979	0.578264	0.248631	0.393827	0.17375	0.267266	1.06693	0.242931	0.250745	0.000638213	0.189278	0.681566	0.288491	0.29145	0.000653387	0.309794	0.260014	0.322113	0.000960927	0.389386	0.317566	0.310689	0.445222	0.382505	0.284572	0.343614	0.426553	0.266937	0.274802	0.406029	0.387653	0.341547	0.313084	0.35893	0.309756	0.445425	0.403107	0.38691	0.297735	0.265003	0.25969	0.266554	0.348457	0.327242	0.362816	0.248668	0.197677	0.185449	0.29445
PC(O-42:8)	0.21193	0.343378	0.246728	0.281357	0.18532	0.203225	0.339688	0.135825	0.27504	0.656669	0.201658	0.986048	0.224778	0.431095	0.457645	0.290188	0.138079	0.242742	0.43735	0.523489	0.183715	0.690495	0.158683	0.236154	0.230945	0.333757	0.29938	0.311002	0.288621	0.348109	0.294027	0.181914	0.22009	0.191482	0.147413	0.256856	0.290083	0.22301	0.22109	0.32197	0.138878	0.224547	0.169334	0.262975	0.292168	0.359646	0.214753	0.225923	0.266384
PC(O-42:7)	0.770655	0.882485	0.443782	0.674429	0.649428	0.603467	1.78927	0.646092	0.70365	1.21544	0.506932	1.84436	0.565711	0.964859	1.04369	0.763153	0.365583	0.621258	0.92326	1.09355	0.609052	1.39353	0.566084	0.699976	0.737505	0.768005	0.856951	0.898925	0.685244	1.16085	0.802329	0.531741	0.631711	0.544614	0.516182	0.866542	0.92639	0.747487	0.720947	0.7376	0.490543	0.4484	0.772431	0.771767	0.776177	0.939847	0.564588	0.732511	0.799361
PC(O-40:8) [M+OOH]+	0.37909	0.689224	0.361813	0.208084	0.000766735	0.516135	0.265094	0.447039	0.215689	0.326675	0.69139	0.21784	0.463781	0.277618	0.39814	0.336653	0.324842	1.14349	0.492226	0.356708	0.288763	0.239812	0.420435	0.360321	0.303906	0.801477	0.396973	0.165814	0.230301	0.389816	0.309913	0.000581044	0.652717	0.301869	0.377929	0.419417	0.600181	0.729586	0.560231	0.571452	0.472567	0.522285	0.595857	0.41333	0.00082452	0.480388	0.508185	0.281205	0.203006
PC(O-42:6)	2.12499	2.85115	1.27334	1.64056	1.69117	1.48004	6.04817	1.76266	1.51522	2.51873	0.953095	5.13298	1.29471	2.03006	2.2696	1.69834	1.26413	1.76451	1.92105	2.85849	1.69614	3.04788	1.63863	1.90839	1.5366	1.9646	1.86356	1.96072	2.03182	2.85813	2.0357	1.41086	1.85454	1.47221	1.40132	2.26303	2.28232	1.67771	1.42128	1.65196	1.36323	1.14276	1.6331	1.6688	1.70336	2.25861	1.37662	2.13868	2.58291
PC(O-40:7) [M+OOH]+	0.638622	0.654972	0.194247	0.337447	0.257907	0.47423	0.40447	0.450014	0.000738257	0.414012	0.42477	0.533883	0.269748	0.26902	0.536131	0.438305	0.269134	1.50421	0.58244	0.239212	0.253887	0.258373	0.351374	0.386183	0.34076	1.53156	0.571289	0.443941	0.309859	0.610283	0.432215	0.370278	0.594592	0.000873403	0.54267	0.525473	0.810405	1.33998	0.785112	0.77777	0.440088	0.62236	0.739806	0.000569475	0.395867	0.560191	0.479688	0.376391	0.151619
PC(O-42:5)	2.46409	3.07348	1.13531	1.8034	1.95535	1.64705	6.95312	1.64559	1.34905	2.21032	0.922756	5.23896	1.10701	1.91005	1.73392	1.476	1.25034	1.59168	1.44604	2.15084	1.79302	2.17684	1.8073	1.89008	1.36893	1.46642	1.77255	1.77281	1.71082	2.43793	1.67396	1.36615	1.56285	1.41699	1.28137	1.8237	1.56566	1.38786	1.17479	1.27499	1.12273	1.06641	1.50638	1.14928	1.29049	1.72284	1.17051	1.87261	3.82168
PC(O-40:6) [M+OOH]+	0.000828811	0.315152	0.179822	0.000882628	0.000829068	0.000577283	0.2109	0.000585478	0.000686096	0.390592	0.000906297	0.535983	0.000780321	0.000829616	0.000724599	0.130463	0.183347	0.4419	0.000782578	0.234996	0.00082957	0.00070853	0.000780474	0.225912	0.430477	0.665698	0.564638	0.579288	0.000830418	0.000690082	0.378546	0.143487	0.308636	0.31859	0.000887484	0.351611	0.347011	0.489412	0.367703	0.491645	0.000540203	0.000972904	0.183917	0.371005	0.631063	0.567576	0.376846	0.500414	0.000526114
PC(O-42:4)	1.2052	1.56901	0.705324	0.891492	0.920378	0.939294	2.9303	1.03686	0.785206	1.25129	0.605059	2.95647	0.81496	1.12782	0.958154	0.865096	0.551349	0.94057	0.883384	1.05464	0.922021	1.30076	0.81525	1.0694	1.00781	1.25095	1.08514	1.09889	0.980489	1.52656	1.08848	0.884223	1.00218	0.768257	0.796896	1.24359	1.06367	0.815921	0.654746	0.96468	0.702204	0.619287	0.871967	0.799164	0.921373	1.10105	0.742379	1.05854	1.59928
PC(O-42:3)	0.204349	0.436675	0.223646	0.267973	0.251944	0.279296	1.03461	0.202849	0.220956	0.373358	0.17962	0.747995	0.0007654	0.423624	0.223852	0.00068327	0.327997	0.22481	0.28402	0.360959	0.367918	0.303931	0.45448	0.337964	0.409595	0.462101	0.412387	0.557207	0.315524	0.578809	0.329432	0.258295	0.360353	0.289997	0.250226	0.421103	0.372617	0.428708	0.221622	0.157398	0.216285	0.245087	0.256438	0.240425	0.26347	0.305003	0.236595	0.22761	0.261471
PC(O-44:8)	0.163033	0.208628	0.000880421	0.000740587	0.0979704	0.000605719	0.201163	0.151562	0.236828	0.377355	0.0962717	0.623524	0.129854	0.260758	0.264149	0.139324	0.0378098	0.130311	0.312725	0.330553	0.118713	0.478741	0.000782655	0.15749	0.12729	0.169352	0.245	0.222028	0.204383	0.223606	0.174416	0.0783582	0.116034	0.159742	0.000608946	0.195859	0.154526	0.000939477	0.136244	0.192756	0.09229	0.0793789	0.108864	0.000670724	0.130523	0.242671	0.122882	0.189494	0.157122
PC(O-44:7)	0.594381	0.738318	0.261287	0.407889	0.479396	0.373821	1.73592	0.368006	0.348979	0.755906	0.204619	1.16443	0.28058	0.50975	0.597502	0.472141	0.2983	0.522968	0.449569	0.828108	0.365647	0.774281	0.443274	0.412134	0.366556	0.441813	0.583845	0.51658	0.497345	0.723925	0.547797	0.412538	0.49763	0.387099	0.3706	0.650201	0.526952	0.364333	0.299443	0.412357	0.2754	0.309376	0.412179	0.426538	0.439066	0.535653	0.355531	0.552713	0.536494
PC(O-44:6)	0.746887	0.770059	0.425196	0.63393	0.514201	0.431143	1.22033	0.563988	0.554168	0.787037	0.434741	2.49191	0.539686	0.619159	0.677518	0.640493	0.33807	0.641859	0.71406	0.894528	0.456051	1.06359	0.412785	0.538026	0.530556	0.610497	0.711324	0.761234	0.654948	0.906554	0.615148	0.437077	0.591703	0.514783	0.443867	0.793585	0.499792	0.580619	0.500742	0.625393	0.407709	0.400448	0.542788	0.488585	0.5974	0.646576	0.531998	0.709678	0.801334
PC(O-44:5)	0.656551	0.960905	0.461464	0.695747	0.676759	0.612772	2.5459	0.660767	0.533618	0.71902	0.385121	2.08236	0.322018	0.818668	0.650108	0.723799	0.448945	0.681077	0.543336	0.859946	0.680041	0.779389	0.642888	0.703477	0.550899	0.599467	0.710606	0.86267	0.598146	1.05991	0.602794	0.452313	0.65339	0.53354	0.487473	0.775084	0.661636	0.593408	0.450541	0.541007	0.329732	0.421163	0.532955	0.459149	0.4899	0.492905	0.487693	0.644864	1.01676
PC(O-44:4)	0.132848	0.267239	0.000655191	0.141497	0.146641	0.000689867	0.333991	0.159262	0.123032	0.000655818	0.0917701	0.510954	0.110678	0.156135	0.000602926	0.118889	0.000623041	0.137538	0.135763	0.184738	0.158343	0.252503	0.000784993	0.20135	0.123411	0.152524	0.173284	0.209987	0.155844	0.232547	0.197024	0.146923	0.157115	0.23365	0.0943505	0.000675435	0.000919653	0.000863082	0.125354	0.140096	0.129548	0.000801031	0.151189	0.17162	0.131655	0.135695	0.000873729	0.000678833	0.199513
PC(O-46:7)	0.00101546	0.185462	0.000700212	0.107175	0.000714258	0.123434	0.537605	0.122371	0.000605102	0.212022	0.0908708	0.44191	0.106528	0.000697415	0.000596806	0.142009	0.0831122	0.157792	0.152233	0.265255	0.102616	0.206463	0.143562	0.160217	0.158018	0.157719	0.157526	0.155536	0.12264	0.305642	0.000726056	0.0692997	0.133475	0.000700291	0.12772	0.197941	0.18893	0.0994107	0.122827	0.101419	0.000590721	0.118729	0.128713	0.122353	0.120721	0.141761	0.123112	0.151218	0.152561
PC(O-46:6)	0.000727793	0.000946766	0.000836608	0.00083238	0.00054797	0.000894405	0.000848764	0.00084506	0.000930841	0.000765834	0.000846222	0.413434	0.000699552	0.000827616	0.000649253	0.000560887	0.000721	0.173836	0.000674443	0.00068591	0.0874971	0.000750241	0.000620461	0.000927636	0.000626553	0.000909686	0.000540212	0.162529	0.000904675	0.168311	0.000747994	0.000730767	0.000960722	0.000833718	0.000667069	0.191455	0.000860508	0.144533	0.0884492	0.000750389	0.000711568	0.000646293	0.000900339	0.115271	0.000636931	0.141305	0.000633696	0.000568915	0.000513739
PC(O-46:5)	0.000621779	0.000882117	0.000649703	0.00054453	0.0410711	0.000904405	0.153044	0.000590992	0.000557116	0.000768338	0.000829196	0.000630842	0.000766187	0.000878729	0.000617645	0.000703799	0.000849138	0.000665255	0.000878132	0.000752621	0.00082714	0.000790489	0.000821988	0.00092227	0.00075386	0.000856538	0.000487109	0.000830908	0.000810077	0.0728709	0.000514336	0.000810767	0.000928392	0.000896587	0.000675113	0.000578417	0.000687242	0.000678118	0.000628455	0.000685363	0.000863906	0.000734755	0.000745907	0.000801381	0.000851247	0.000917511	0.000584003	0.000828597	0.000799231
PG(30:1)	0.00163194	0.00256673	0.0019425	0.124458	0.473116	1.1078	0.399556	0.255573	0.626709	0.00196788	1.02297	0.00174751	0.83489	0.507771	0.0973779	0.00190898	0.167122	0.708533	0.649898	0.00149207	0.00151033	0.0017471	0.221586	0.00191055	0.00225147	0.00151471	0.00217227	0.00170619	0.205557	0.290553	0.00198002	0.00178724	0.00239474	0.674877	0.295793	0.31148	0.00211466	0.189504	0.448652	0.267188	0.911382	0.281106	0.123109	0.175856	0.0019095	0.0919606	0.180148	0.00141566	0.00178539
PG(30:0)	0.387727	0.295912	0.189207	0.297533	0.970365	1.21112	0.650283	0.321765	1.30193	1.49853	1.8633	0.433531	0.907997	0.482057	0.410897	0.595225	0.631717	1.23264	0.970701	0.676919	0.432033	0.937142	0.57957	0.283726	0.476339	0.00229823	0.262149	0.448159	0.515597	0.769611	0.00143665	0.00204077	2.52175	1.89116	1.37721	1.71837	1.15657	0.955971	0.818092	1.21018	1.93776	1.61736	0.912618	1.13754	0.484212	0.588694	0.650261	0.516457	0.00243259
PG(32:2)	0.00217493	0.00223877	0.00184649	0.00214068	0.0025419	0.00237823	1.12972	0.00131829	0.00170875	0.00160163	0.00143296	0.857676	2.19995	1.93237	0.00198518	1.6494	0.970872	0.00170731	0.00191575	0.00209159	0.00252748	0.756062	0.962067	0.0016274	0.00228261	0.711381	0.486113	0.00167389	0.783435	1.25357	0.510605	0.00131642	0.00205004	1.08125	1.04576	1.33181	1.20271	1.31828	1.14213	1.39813	1.36162	0.00169943	0.971337	1.22519	0.594168	0.963827	0.809587	0.724882	0.00278646
PG(32:1)	3.54989	2.73109	4.01455	3.73013	5.25998	7.68069	4.16136	3.78431	8.56064	5.09328	12.4643	2.84859	6.65178	4.12458	2.22954	2.51799	2.89326	6.60474	3.58665	3.00078	3.67958	2.67698	6.34129	3.44728	2.68098	2.51157	1.73224	1.85688	2.28686	3.2443	2.31203	1.52183	0.00176869	4.60737	5.10405	4.73445	3.00598	4.85869	7.9429	5.03591	7.32556	6.24391	3.67135	3.82656	2.3822	2.84535	3.83717	1.94311	0.226813
PG(32:0)	2.0956	2.31267	1.85839	1.58052	2.37658	2.49813	2.30113	1.86515	3.6939	4.27404	5.63341	2.56135	3.0832	2.24161	2.09864	1.52326	2.28312	3.97663	1.7945	2.66133	1.95401	3.06819	3.47697	1.74438	2.79547	3.81838	3.51688	3.31552	2.5213	4.28191	2.43933	2.08205	7.92131	4.13218	5.3482	6.0572	4.64601	5.66176	3.84299	4.57306	5.10468	7.5386	5.11664	5.63145	3.50337	4.0407	3.33918	4.2606	0.360236
PG(32:0) [M+OH]-	0.0021297	0.00200306	0.00151649	0.00177235	0.00143537	0.0018924	0.00176163	0.00130085	0.102507	0.121275	0.329964	0.0500266	0.00233917	0.00160322	0.00236831	0.00131814	0.00181867	0.0982686	0.028711	0.0600069	0.00208763	0.00186675	0.0345048	0.00224034	0.0014559	0.0255468	0.001243	0.00146371	0.00233339	0.00179037	0.00208515	0.00231069	0.00250998	0.00153145	0.11579	0.233994	0.0678701	0.213956	0.131876	0.140611	0.00175058	0.237838	0.167888	0.224619	0.00237325	0.00156756	0.0297212	0.00150247	0.00281303
PG(34:3)	0.0027582	0.0017428	0.00221237	0.00168815	0.00150121	0.00258709	0.0021612	0.00163347	7.54694	0.00221159	0.00201439	5.67894	8.13702	9.52469	6.9819	8.06774	5.05569	0.00134448	0.00178778	0.00216192	0.00227859	0.00245101	0.00157498	0.00201589	0.00149681	3.55648	3.15202	3.69555	0.00246571	4.72064	3.11646	1.94847	0.00209242	3.925	3.66401	4.75387	4.37628	6.05567	5.28519	5.78172	4.80094	4.53764	3.59198	4.02343	3.46531	4.36791	4.20694	3.79354	1.3164
PG(34:2)	41.5793	43.7914	35.042	0.00180355	85.9871	57.6165	52.7162	54.4764	69.2651	68.6206	49.8112	95.3761	44.16	63.1634	59.2124	81.4771	51.3472	50.228	51.9674	65.4541	56.7956	62.2118	65.4723	62.4042	57.4296	63.6047	69.4843	64.0706	56.2633	83.5723	53.7841	56.0784	0.00193363	62.1434	64.1555	106.212	80.1286	137.02	65.6396	85.9033	54.5744	76.2819	65.9265	79.5659	62.6326	84.5566	57.4352	81.8993	7.25419
PG(34:1)	99.7414	68.241	66.7881	110.726	110.134	98.2101	78.9824	106.532	110.654	97.1819	118.668	109.53	56.28	85.2026	78.0592	65.4277	72.5864	137.347	57.4617	77.0181	101.64	82.789	109.313	109.634	79.2399	90.8231	91.3171	91.1562	74.5588	118.552	87.0756	66.9733	0.0017579	85.6762	81.5056	112.346	98.0215	120.528	92.8333	100.812	69.3713	106.19	85.9954	80.9693	87.1633	102.27	81.4603	103.053	18.131
PG(34:0)	0.766245	0.596135	0.00241487	0.461459	1.34495	0.00250942	0.00188856	0.691361	0.00197401	0.469069	0.00160115	2.84128	0.00272832	0.00158495	0.00205235	0.0015724	0.425315	1.29198	0.0014398	0.00175344	0.00212057	0.00227489	0.566773	0.66539	0.82789	1.48725	2.0643	1.36137	0.63114	1.98826	1.33037	1.12158	1.49688	1.28462	0.869856	1.67846	1.241	1.45186	0.00167349	0.77002	0.577496	1.0193	1.26883	1.15222	1.33789	1.38239	0.719491	2.51	0.0017973
PG(35:1)	0.00182695	0.193966	0.289708	0.00209471	0.60261	0.360988	0.560212	0.570249	0.399823	0.00224719	0.00124627	0.939961	0.00294067	0.622099	0.624067	0.4664	0.575668	0.00213217	0.469267	0.690211	0.469364	0.629824	0.843833	0.74739	0.57564	0.708608	1.21357	0.862523	0.64796	1.27029	0.725576	0.699695	0.821392	0.593042	0.506326	1.04918	1.08368	0.840404	0.631654	0.852958	0.366934	0.624366	0.691892	0.67999	0.894375	1.15597	0.612883	0.866339	0.105187
PG(36:4)	11.9922	0.00240857	0.00159517	0.001895	0.00252647	13.6054	12.607	0.00203231	20.1535	18.9632	0.0018541	42.9023	17.7174	35.004	37.2691	33.8383	0.00270823	15.2007	14.2663	17.6108	11.39	0.00151195	0.00199595	12.0097	0.00220212	17.5135	19.3509	20.5192	0.0019184	26.3949	12.6134	11.1912	0.00174107	13.4723	13.1875	20.4553	20.3481	18.2026	15.2729	25.1168	12.1036	15.6749	15.0948	13.9216	18.2019	24.6713	14.8201	23.3776	3.74695
PG(36:3)	10.1636	0.598143	0.00203963	0.00208839	0.00238464	8.25131	0.00178601	0.00191179	0.00209734	0.00167192	0.0015157	22.1017	10.0713	22.1977	18.5622	19.5646	0.00193541	0.00203584	0.00121754	0.00223651	0.00191701	0.00246455	7.99515	0.00175456	0.00232086	0.0023771	0.00151775	0.00164992	0.00246246	12.2455	0.00211836	0.00224506	0.00265919	0.00195739	6.72676	8.96452	9.45256	8.36915	0.00164364	11.4897	6.14531	7.38789	7.07195	0.00150375	0.00197098	11.9269	0.00173316	0.00185621	0.0023312
PG(36:2)	21.9051	16.0717	16.2279	0.00130908	0.00192063	0.00241586	13.1077	18.9096	0.00182386	0.00140255	0.00216257	35.4999	8.4287	18.1443	15.3977	15.3048	11.4729	0.00191659	0.00206536	13.6819	20.8098	13.1423	0.00230763	24.295	0.0022811	24.0267	26.6939	26.0898	0.00191893	26.8118	16.0131	13.5776	0.00267746	12.624	11.5664	18.0813	18.799	21.3845	15.1954	20.4717	8.43644	14.1476	11.6413	13.3159	26.403	31.5115	16.0418	27.72	5.7965
PG(36:1)	5.84197	3.70079	4.11899	3.29141	4.41448	2.37569	3.23199	3.61267	2.89516	2.72592	3.34667	9.3226	1.73167	3.18601	2.8765	2.51428	0.00216637	3.67794	1.56421	2.64654	4.20688	2.61799	4.64556	5.07561	3.77707	4.84556	5.38508	4.74737	3.91688	5.01015	3.6211	4.20146	0.00163189	2.41533	2.68081	3.54664	3.6073	4.67125	3.32789	3.7508	1.92611	3.69816	3.25682	2.99872	5.06228	5.70977	3.8052	6.38142	1.61119
PG(34:1) [M+OOH]-	0.0017207	0.21125	0.214529	0.00184459	0.00220985	0.00276828	0.159442	0.203727	0.196248	0.141842	0.00222499	0.102178	0.0026721	0.2021	0.130973	0.164341	0.260854	0.199976	0.117854	0.098219	0.00170415	0.00245595	0.00186886	0.00225156	0.00183549	0.00172479	0.178762	0.160184	0.261784	0.00264073	0.00191769	0.00191067	0.32048	0.00219422	0.221763	0.16292	0.206636	0.174762	0.234113	0.00147346	0.169257	0.00190469	0.178093	0.281275	0.365725	0.0677629	0.190459	0.00212451	0.154483
PG(38:5)	0.00175128	0.00221146	0.00159388	0.00209874	0.00202671	0.00182971	0.00216209	0.002236	0.00233268	0.00226089	0.00127388	0.0021828	0.00205912	0.00141526	0.00233039	0.00164174	0.00268301	0.0015874	0.00141108	0.00199214	0.00150507	0.00217844	0.00147508	0.00141439	0.00177798	0.00155934	0.0019719	0.00133457	0.784886	1.52593	0.00141963	0.00236244	0.0026657	0.00179919	0.0021123	0.00203373	0.965855	0.00232682	0.00204054	0.841335	0.00174804	0.0024303	0.0025372	0.00226785	0.00219067	0.00233672	0.00170666	0.00129167	0.00227876
PG(38:4)	3.61317	2.81432	0.00212985	0.0017892	1.91178	2.28569	0.00130827	0.00132919	0.00187709	0.00173292	0.00154983	3.80831	1.50777	0.00172891	1.92225	1.54296	0.00162673	0.00213816	1.24783	0.00209987	2.64936	0.00214752	0.00231726	2.93209	2.17113	1.93118	2.23852	2.51344	1.75068	3.61232	1.45709	0.00140582	0.00169724	1.81651	0.00154182	0.00182775	2.25145	1.31473	1.54007	2.09428	0.00204259	0.00154294	0.00210539	0.00202504	2.073	2.52706	0.00202178	2.34287	0.00243814
PE(30:0)	11.724	9.8181	12.8354	0.0386793	0.0541237	13.3924	13.1962	0.0565804	15.7361	11.8187	15.2784	7.78363	20.5457	12.9669	14.2053	11.4509	18.4185	12.2676	16.1486	13.7972	10.6308	11.5431	9.96233	0.0402792	15.6328	11.0861	8.44612	10.1655	18.3051	14.5542	8.5464	0.0594569	17.6104	16.2007	14.3086	15.9397	10.805	10.5513	10.7089	11.9441	15.4445	15.0998	11.7243	14.623	8.01177	10.2395	11.2693	11.2303	7.29931
PE(32:2)	34.2738	39.7667	61.1575	44.6573	59.2399	73.2222	26.8898	28.9444	62.1784	34.0995	99.0197	18.0099	97.7884	35.9706	22.0725	23.4308	68.9824	43.0616	42.114	28.7907	58.0428	33.3145	56.9351	42.1995	71.5282	26.852	19.808	33.6679	79.3071	30.1698	25.4274	17.8358	83.0952	36.4849	29.2515	31.597	28.6031	29.0418	62.9633	33.6215	63.3331	41.5398	29.8237	35.4618	29.1226	30.7436	31.1959	19.5741	16.0145
PE(32:1)	111.821	97.349	160.134	102.423	112.097	153.778	77.2874	61.1561	157.028	89.8482	243.647	38.57	194.057	80.7445	58.8284	61.9905	159.454	129.201	81.3127	75.1578	111.936	81.3157	151.3	85.0396	133.115	45.9994	35.9419	48.9134	124.867	63.4186	47.0985	37.8207	189.69	79.9926	75.8156	75.9431	54.4127	71.7072	148.558	83.2401	149.725	111.661	72.5445	79.8422	47.5522	48.1321	77.355	40.5169	48.2305
PE(32:0)	12.8325	12.9732	17.8001	7.99897	16.8294	24.1468	18.7037	7.61441	17.4093	16.0766	27.1149	7.2967	21.4438	12.6135	15.2318	16.9082	22.2738	14.6441	24.24	19.4513	13.7526	25.2173	10.2094	8.29179	18.426	12.8218	12.5142	11.3066	37.81	14.7841	10.6944	12.4499	75.6331	20.3437	16.4191	41.2458	12.6066	12.1543	13.6517	15.1831	29.4651	20.8018	18.0437	34.5239	11.1267	13.5458	14.3451	12.7866	9.02095
PE(33:1)	1.47409	2.2382	2.62534	0	0.0506628	0.0529859	0.683728	0.0444227	2.43575	0.0610414	0.0557701	0.0469206	0.0455758	2.85542	3.01792	0.439297	0.0655606	0.0407976	0	0.0491104	0.0670415	2.82653	0.04747	0.0418945	0	1.42074	0.973769	0	0	0	2.03814	0	5.14187	0.037038	0	1.61381	0	0	2.18746	0	1.81819	1.09727	0	0	0	0	1.40873	0	3.93755
PE(34:4)	0.0426666	0.0460852	0.0482036	0.0540051	8.46604	4.86486	0.0327992	0.0500544	0.05568	0.0574929	0.0348303	5.35906	10.5959	4.95408	1.64993	2.75909	3.4295	4.11041	0.0446803	0.0495426	5.59965	0.0389479	0.0478261	0.037235	4.09451	3.3627	0.0535941	0.0570899	0.0728478	0.0463761	0.0555737	0.0402034	10.1951	5.39969	6.19275	3.4388	4.70707	0.0388637	0.0322901	4.42765	0.0438031	4.25265	3.51254	4.13619	0.0549941	0.0462665	4.44715	0.0399238	0.057913
PE(34:3)	180.736	216.483	238.099	300.13	371.307	363.343	186.832	262.409	314.729	247.687	351.088	142.45	411.219	192.331	136.378	151.253	333.293	259.834	229.137	212.774	306.847	173.931	316.929	319.725	301.606	166.079	137.486	162.944	327.041	151.666	176.709	131.805	478.17	229.153	203.638	199.297	155.472	185.246	329.536	223.178	298.601	245.76	190.858	188.452	185.015	181.171	233.966	124.208	108.322
PE(34:2)	832.69	1052.43	888.024	1029.23	1417.69	918.858	702.588	911.267	1025.3	992.13	1041.91	720.128	1124.08	852.894	779.199	727.001	1254.92	912.268	706.069	865.543	989.12	769.9	1174.05	1049.26	1492.35	1005.11	1223.34	1122.99	1843.32	1061.6	1131.04	950.928	2342.84	959.778	1009.52	1125.01	920.673	1270.51	1102.56	1043.82	987.016	973.414	1006.49	1126.05	1070.17	1110.31	1074.1	1238.44	683.563
PE(34:1)	197.647	179.81	272.409	154.738	216.182	192.232	144.329	125.755	218.875	183.596	343.898	106.859	243.894	160.612	160.171	135.495	280.765	193.075	169.03	162.724	167.87	190.046	237.739	141.707	188.813	104.458	125.566	119.476	261.766	143.382	132.654	111.026	376.278	128.004	144.528	167.898	114.057	163.994	200.927	159.801	198.525	172.901	170.503	180.474	128.958	110.571	164.709	147.278	170.218
PE(32:2) [M+OOH]-	17.5537	8.09436	13.9048	22.0935	11.1536	19.1237	5.28351	18.2449	1.7025	6.23351	12.8819	0.0400997	5.11943	2.64595	7.98034	5.04602	6.79546	43.8499	10.4545	8.84663	15.3252	6.34065	11.1237	15.9873	8.01945	25.4176	14.2008	7.02267	18.2268	7.18843	7.84426	8.60918	20.828	6.88745	22.0946	13.8702	25.9148	41.1167	27.3247	33.2182	17.4013	30.1566	26.6219	7.40418	11.1758	16.2774	12.6671	3.34571	0.0717826
PE(34:0)	5.41656	0.0528244	6.77906	0.0536781	7.29042	0.0620013	5.98277	3.58787	6.48425	6.72798	8.71119	4.75235	8.20362	5.64894	5.45257	5.608	12.3422	5.9804	8.49801	9.37401	4.50748	10.3916	0.0578627	0.0564713	7.85289	0.039408	6.33827	7.13664	15.0509	0.0543476	5.30833	6.85033	37.9298	0.0372153	6.66485	20.4317	0.0605121	0.0636898	0.0522553	6.25382	11.1292	9.27687	9.64667	16.2576	4.41127	0.0394869	5.60802	8.80638	3.05111
PE(35:3)	0.0498408	0.0611624	0.0410073	0	3.97412	0.0506337	0	0	0	3.00643	0.0516709	0.0330585	3.07542	3.6968	0.0540615	2.25629	9.50523	0	3.34863	3.54167	2.06024	0.0374895	0.0378446	0	3.64868	0	0	0	6.69634	2.65528	3.28481	0	6.24476	0	0.0349496	0.0408393	3.26246	3.51362	0	0	2.11299	3.22936	0	4.10846	2.85105	3.37375	0	0	1.14013
PE(35:2)	7.29605	10.0683	7.38046	0.0356198	10.7466	6.88632	0.0349319	7.33416	0.0481954	10.7387	0.0453987	0.0507257	0.0708756	12.2496	13.0195	11.3884	18.2947	0.05138	12.1517	11.6224	0.0682864	0.0383223	10.2079	0.0390616	10.1666	13.8527	16.039	20.4741	18.288	14.5154	12.3927	11.5104	28.3456	9.89373	0.0551327	14.6905	14.0908	15.5394	11.6522	13.2973	0.0541274	0.0565503	13.6003	14.0967	0.0536896	19.6621	0.0444595	16.204	16.0305
PE(35:1)	1.07341	1.77538	1.90894	0.0408291	0.0667403	1.62859	1.31535	0.0524073	0.0498917	2.88179	0.890699	1.284	0.0571989	2.13637	0.0420494	2.0594	1.39148	1.58459	2.41856	1.92143	0.0673284	4.42547	0.0461041	1.43911	0.0536883	1.29619	0.0511873	0.0555633	0.0661124	0.0532256	1.106	2.07281	0.0558498	0.0534473	0.0609616	1.85039	3.34938	2.38294	1.71297	2.65743	1.93342	2.74113	2.95979	0.0417478	2.9173	0.0436784	2.98438	2.54409	2.42591
PE(36:6)	6.23398	3.40148	6.12957	4.04825	2.56426	5.2544	3.56045	0.038017	5.70657	4.55258	7.34149	2.61083	8.9899	3.94508	2.73992	0.0419705	4.93589	7.84294	7.51007	7.44734	3.75477	6.4296	8.92794	0.0545214	5.24469	4.89973	5.1468	0.0490455	5.55178	4.57319	3.7189	4.47608	6.35546	5.22588	4.1694	3.05927	5.15927	7.44905	10.762	7.03222	6.94266	6.07368	4.52148	7.48104	7.00885	5.08961	6.84357	6.67351	0.0767109
PE(36:5)	159.988	111.698	154.173	169.237	110.025	124.987	87.5959	137.523	101.802	80.4558	144.302	89.8934	126.898	81.3222	58.441	72.1032	130.622	145.102	120.581	139.137	138.914	122.866	139.822	164.774	99.1993	74.2255	68.0079	85.247	94.1504	83.5252	78.6985	69.1725	92.545	95.4355	79.9837	92.7981	68.9551	93.4067	158.231	99.0558	121.197	91.0071	71.4106	64.4176	87.9409	85.8313	103.485	78.0402	42.8451
PE(36:4)	1536.86	1170.22	1036.71	1357.06	1191.93	919.881	881.149	1239.29	897.877	908.519	1198.34	1016.68	771.371	759.682	596.412	700.334	1074.09	1296.24	809.827	1014.49	1059.96	785.438	1218.3	1321.2	954.764	906.797	1123.67	1159.68	964.795	997.441	1040.39	932.173	1129.41	900.392	983.613	1130.73	725.066	1068.66	1207.58	1021.96	857.113	940.725	850.401	882.551	999.018	1049.67	1137.11	1134.45	358.688
PE(36:3)	967.94	1213.4	1013.92	1281.21	1154.82	946.006	896.842	1151.44	927.366	1117.61	1101.3	921.162	942.863	754.706	651.999	780.193	1130.56	1075.54	972.972	1067.74	957.183	1057.06	1297.64	1302.96	943.352	910.612	1255.17	1115.87	1165.01	976.967	1101.51	924.016	1269.06	789.28	883.834	1131.26	814.821	1106.62	1231.9	1040.68	831.728	900.958	855.435	942.836	1083.79	1136.31	1079.34	1179.92	751.02
PE(36:2)	742.049	936.491	751.455	762.892	802.75	552.724	609.673	690.857	620.008	874.353	710.474	1009.15	635.872	652.404	724.77	677.883	833.693	732.085	696.633	880.701	624.25	849.542	868.651	815.464	735.635	832.27	1220.64	968.702	1064.61	938.665	939.266	893.038	1368.17	697.787	793.518	1005.63	848.536	1012.55	803.807	825.588	637.425	729.367	805.446	876.584	1016.96	1101.13	858.28	1241.98	676.916
PE(36:1)	92.3677	71.7348	94.502	59.9388	79.1871	79.0373	75.97	64.4253	69.0576	118.116	149.457	76.466	87.7052	66.4332	74.5784	59.02	93.0605	75.0324	85.1114	81.3178	50.1601	95.2289	101.719	60.5507	52.6407	57.1046	71.7048	62.5272	82.5071	70.2868	76.558	65.9621	162.808	44.9048	57.7034	82.7282	54.3694	72.4045	71.9997	69.3641	72.3088	83.6975	84.5759	92.3107	76.3907	60.2794	70.9437	77.238	78.6344
PE(34:2) [M+OOH]-	0.0621804	0.0527016	0.0334401	0.0418494	1.75427	4.57629	0.0306836	0.0427141	0	0.0429115	0.0563335	0	0	0	0	0	0	0.0383421	0.0342574	0.0476357	2.78301	0.0339627	0.0608379	0.0479906	5.44247	0	0	0	2.52156	0	0	0	8.40933	0	0	0	0	0	0	0	0	0	0	0	0	0	0	0	0
PE(34:0) [M+OOH]-	0	0	0	0	0	0	0	0	0	0	0	0	0	0	0	0	0	0	0	0	0	0	0	0	0	0	0	0	0	0	0	0	48.8826	0	0	0	0	0	0	0	0	0	0	0	0	0	0	0	0
PE(37:4)	13.4801	15.8048	11.0243	0.050502	13.8312	0.0472068	0.0347474	0.0385063	0.0397032	0.0672689	0.0482776	0.0334966	0.0725956	13.3328	0.0383611	0.0494917	0.0556167	15.8143	0.0475877	18.6174	0.052263	0.0437651	0.0478877	0.0559511	0.0545558	17.4355	22.359	0.0371709	14.9826	17.5455	0.0423768	0.0414003	0.0894511	0.057658	0.059109	17.5832	0.0454578	0.0483916	0.0475473	20.5158	0.0437916	0.0523699	18.1629	0.0566713	22.2895	22.8377	17.6512	22.8547	13.3243
PE(37:3)	0.0399331	0.0544826	0.0592073	0.0428114	0.0806181	0.0474019	0.0351867	0.0393959	0.0363545	0.0661153	0.0477823	0.815192	0.0762073	0.0472776	0.0526072	0.039032	0.0772188	0.0398305	0.050743	0.0398845	0.0696651	3.63061	0.054169	0.0561686	1.307	0.0388913	0.0614538	0.0572265	0.0554958	1.7911	0.0426321	0.0353004	0.0760538	1.82174	0.0511672	0.0542177	0.0545157	0.0414236	3.09981	1.57338	0.0565057	0.045569	0.0572903	0.0513938	0.052041	0.045283	0.0507718	0.0487499	3.90022
PE(37:2)	0.0451716	2.83362	0.055273	0.0488415	1.79335	0.0495817	0.0374261	2.15136	0.0515063	5.70915	0.0590723	1.68858	0.0541941	0.0550181	0.0605616	0.0382386	0.0832205	0.0491399	0.0465054	0.0621973	0.0663395	0.0509877	0.0484037	1.58419	0.0654683	0.0505618	0.0464724	0.0366073	0.0879134	0.0594984	0.0667627	2.26611	3.07543	0.0496975	0.0347874	0.0434219	0.0608658	0.0403611	0.0529942	0.0541742	2.04022	0.0420199	0.0574226	0.0594489	0.0662033	6.46396	4.21768	0.0379883	10.7428
PE(38:7)	42.8354	32.4756	60.5826	42.438	33.4169	55.1559	36.924	38.1887	57.5193	43.1899	69.0981	22.0993	123.419	40.0783	35.7014	28.7642	58.3636	59.4732	67.457	64.7824	35.4606	63.5002	60.2978	34.3056	61.9606	40.3442	31.3342	34.9411	62.7868	35.6628	41.7327	31.9862	60.3065	47.6038	38.6254	42.717	38.1995	48.4862	87.9199	54.8952	63.7912	51.0227	44.7902	49.0725	43.8852	40.5719	50.6777	32.5628	15.2167
PE(38:6)	528.224	412.021	487.5	404.499	413.521	467.327	443.418	411.947	585.888	599.142	513.081	367.039	746.061	563.007	508.722	434.074	622.715	566.311	614.219	659.432	400.515	545.801	549.212	385.186	614.249	514.676	544.793	542.627	675.834	510.102	571.853	532.278	663.827	487.173	494.635	590.795	526.349	653.311	639.582	613.309	455.355	508.871	504.719	612.402	562.135	580.552	622.657	596.2	173.985
PE(38:5)	833.148	743.042	844.672	857.044	1213.47	838.712	651.903	919.469	610.112	584.481	685.748	582.852	654.189	526.992	457.041	491.915	1153.11	742.132	670.907	720.483	1047.32	699.296	804.331	985.546	857.629	628.317	631.067	736.817	915.094	662.13	743.024	703.988	910.996	696.115	618.737	692.002	666.106	674.604	777.853	716.265	688.097	612.577	631.079	570.223	700.482	673.209	729.953	689.651	421.781
PE(38:4)	1755.31	1669.58	1200.27	1621.07	2568.41	1469.04	1254.63	1908.05	1156.16	1531.34	1285.04	2058.18	981.361	1141.14	1020.53	961.818	1749.3	1869.7	1207.54	1425.79	1897.18	1057.55	1424.65	1980.47	1698.52	1630.85	1753.21	1899.74	1822.69	1594.93	1723.47	1683.53	1952.91	1750.82	1552.46	1669.04	1473.8	1663.42	1489.84	1661.34	1278.01	1494.65	1501.88	1519.67	1784.51	1861.89	1568.08	1800.04	746.556
PE(36:5) [M+OOH]-	0.0639144	0.0406134	0.0586586	0.0430759	0.0620365	0.0579029	0.0422069	0.0459483	0.0380158	0.0505595	0.0469282	0.0450786	0.0773226	0.0629771	0.0441426	0.0456467	0.0655749	0.0374322	0.0384873	0.0566316	0.0679376	0.0520927	0.0456634	0.0361444	0.0453306	0.0376591	0.0608856	0.0508443	0.0845796	0.0373898	0.0527561	0.0347059	0.0896664	0.0442019	0.0614259	0.0435733	0.0571855	0.0633577	0.0444323	1.31648	0.0576099	0.0582013	0.0474932	0.0445005	0.0633194	0.0590189	0.0349775	0.062475	0.0466098
PE(38:3)	40.9937	40.1447	41.1054	25.6993	26.6898	36.9627	46.5001	27.745	51.9532	55.605	41.8864	31.2415	65.3831	50.5915	62.1257	43.9506	34.8596	44.8621	77.5635	76.8	31.27	64.1975	46.5614	33.6499	45.196	44.622	62.7141	47.306	67.0549	51.474	50.0854	56.3976	51.062	38.5772	42.9206	58.9162	44.2665	72.2228	53.8052	61.3325	47.8085	50.8585	56.0785	71.3116	53.9335	63.2516	41.7548	72.7376	42.4943
PE(38:2)	10.0444	10.3082	7.55852	7.57897	0.05055	7.92499	14.6354	4.84448	9.07897	12.5312	8.71832	14.6365	12.6126	9.01887	12.7641	9.77241	13.7139	13.3514	15.0072	17.9911	0.0611252	13.1556	9.57173	0.0533236	0.0560318	0.0590654	10.8037	9.444	11.7203	10.997	9.44237	9.70941	12.1169	7.41487	7.02632	10.3333	9.11033	12.1481	11.1875	11.3199	6.33192	10.2996	10.341	11.8774	11.089	12.032	10.2628	12.5535	9.47647
PE(36:3) [M+OOH]-	5.90876	15.8272	8.55098	9.88355	8.52007	14.2929	3.32857	12.9382	0.0463878	8.44833	9.93752	0.0458127	0.0634692	8.36761	7.99788	9.9094	0.0848299	18.897	11.3384	0.0501406	6.8554	0.0493773	12.5495	19.6099	13.7234	25.2203	10.4115	14.4617	0.0666564	7.08371	0.0397931	7.6952	10.3847	11.566	9.8161	8.82429	13.5402	21.854	11.6176	19.0975	12.8886	8.6154	11.3955	8.95782	0.0630147	16.63	10.7215	0.05942	0.0522743
PE(38:1)	3.14657	3.33171	0.0507505	0.0566043	1.12597	0.0574042	4.35679	1.56327	0.0440821	6.06892	0.0450853	3.65575	0.048382	2.19614	3.19617	2.49353	3.03281	3.86684	2.7795	4.87741	0.055284	2.95269	2.33086	0.0552793	1.37299	1.35407	3.33429	2.48707	2.72628	3.18749	2.81987	2.71522	4.51171	1.87766	2.14961	3.86915	2.03327	3.83665	3.90298	0.0325338	0.0440035	3.4508	4.09425	3.94695	1.68842	4.18693	2.68604	4.09454	0.0591822
PE(36:2) [M+OOH]-	0.0508792	0.0459345	0.0489702	0.0417671	0.0688897	0.0393742	0.0356263	0.045014	0.0545755	0.0421567	0.0586776	0.0332466	0.0777551	0.0591522	0.0537253	0.0551293	0.0564962	7.20008	0.0538839	0.0464579	0.0700962	0.0428818	0.0512375	0.0443777	0.0699748	0.0344403	0.0435507	0.054184	0.0586536	0.044988	0.0399553	0.0455766	0.0822741	0.0575958	0.0527801	0.036156	0.0378617	0.0599535	3.36524	5.83563	0.0564046	0.044268	6.39378	0.0567399	0.0513229	4.75324	0.0460495	0.0600554	0.0654012
PE(39:6)	7.87427	0.0485615	0.0408255	0.0427679	3.2936	0.0513599	0.0468314	5.30774	0.0431837	0.0410832	0.059407	0.0396982	0.0622566	0.0455354	0.0620203	0.047278	0.0513586	0.0583424	0.0503547	0.0566906	0.0549324	0.0462528	0.0570516	0.0458413	0.0532278	17.0646	0.0599196	0.0365603	0.0825437	13.5834	0.0599486	11.2268	0.0551744	0.0599507	0.049151	0.0622079	16.7517	0.0566894	0.0511845	0.0512899	0.0544491	0.0567328	15.3915	0.0413641	0.0570577	0.0506673	0.040672	0.0568087	4.057
PE(39:5)	0.0379941	0.0489749	0.0592219	0.0465175	0.0808247	0.0586477	0.0346648	1.38596	0.0357503	0.0650957	0.038646	0.0426493	0.0770202	0.0375637	0.0382282	0.0506601	1.70063	2.13088	0.0498289	0.0413554	0.0528544	0.0400386	0.0528107	0.0377038	0.0467227	0.0442114	0.0526498	0.0524154	0.0735842	0.0541771	0.0506861	0.0520682	0.0780413	0.0585996	0.0435555	0.036607	0.0413763	0.036619	0.0365784	0.0425379	0.0446817	0.0350885	0.0399529	0.0541104	0.0462803	0.0453145	0.0366259	0.0618844	1.93513
PE(39:4)	0.0609817	0.0458111	7.69543	2.70198	0.0833958	0.0605515	0.0562734	0.0484796	0.0393117	0.0554135	0.0385776	0.0347237	0.0621301	0.0413167	0.0464592	0.0569218	0.0843651	0.0369485	0.0330048	0.0548399	0.0461562	6.61761	0.0350606	0.0403869	0.0539754	0.0572729	0.0556677	0.0413935	0.0521723	0.0531575	0.0589072	0.0518571	0.0928175	0.0449618	0.0446218	0.0619347	0.0652484	0.0590387	0.0339553	0.0465431	0.0497005	0.0349577	0.0508067	0.0375596	0.0507495	0.0433368	0.0469794	0.0515366	10.3312
PE(40:9)	3.04411	3.52709	3.36656	3.44111	3.73469	0.039236	2.84589	4.39674	3.60879	6.59125	6.28485	3.22396	7.2191	2.83242	3.18323	1.76012	4.78152	3.4572	4.24222	3.78864	1.50128	5.25373	4.26897	3.62141	8.07196	4.84883	6.79165	7.3381	10.5637	3.50761	5.62625	6.08419	10.0834	3.705	5.79424	6.80497	6.39489	9.68609	7.11979	7.62215	3.35675	5.7549	5.51493	9.63126	6.43109	7.37716	7.29555	7.75154	0.0733449
PE(40:8)	64.6134	71.6095	73.9386	58.4684	78.3396	68.2432	73.1528	70.4373	106.215	105.436	83.8663	82.1166	157.959	125.266	136.526	123.735	98.3798	73.1693	91.7914	102.125	57.5674	91.6332	88.9878	71.0886	116.859	98.2132	126.097	116.515	173.48	112.595	111.833	101.649	162.987	92.9396	105.374	127.844	116.297	137.155	118.481	131.13	84.5556	106.804	102.518	134.337	120.912	130.736	111.418	119.375	27.0605
PE(37:3) [M+OOH]-	0.0567706	0.0460243	110.654	63.9893	422.852	0.0620232	49.7173	0.0344879	59.7332	0.059033	0.0426923	0.0473835	0.0598084	0.0536329	0.0483654	0.0383884	505.063	0.0518549	0.0373731	0.0629798	0.0435519	99.8285	114.227	0.0383845	951.79	100.123	85.165	81.1189	1027.34	0.0551577	93.6816	0.0412683	491.152	0.0371885	0.0470535	0.064299	77.1816	0.0389596	0.0425994	62.9845	42.6761	66.4203	0.0352181	0.052481	99.9407	99.3164	0.0377692	62.875	0.0647732
PE(40:7)	518.698	456.952	557.922	452.848	483.451	534.103	503.845	469.231	535.636	606.285	615.375	341.085	657.268	458.33	463.285	482.257	790.865	583.648	623.557	679.441	421.573	665.376	608.392	461.607	743.912	570.361	664.976	641.911	1025.05	591.785	705.38	616.443	994.641	517.642	531.432	741.267	600.262	693.941	756.272	672.418	579.201	554.61	612.916	717.476	704.91	738.799	660.78	697.919	259.585
PE(40:6)	554.801	503.034	441.658	447.961	575.52	519.707	501.918	492.209	557.839	757.405	575.087	599.424	602.393	566.849	625.576	535.453	733.272	686.447	553.59	683.088	456.408	565.05	522.184	474.169	789.817	691.054	849.816	769.545	1154.77	733.485	812.962	756.307	1209.88	616.626	681.292	849.95	833.531	816.902	721.129	734.514	569.482	732.101	745.925	835.316	831.827	902.928	702.241	857.612	273.275
PE(40:5)	73.3389	76.7602	63.2474	51.0834	79.3981	67.7374	70.6121	66.2232	76.0834	80.3194	74.6309	86.5728	103.203	75.0796	89.0881	73.9817	75.6491	76.0299	76.656	102.529	73.7503	73.1914	60.797	65.8409	77.9148	64.5534	66.6368	64.9929	115.68	68.3956	73.1091	71.2304	109.329	63.35	71.8064	79.7115	81.2953	77.1939	69.8304	77.8744	55.6359	75.4529	73.6063	80.8577	71.6015	77.2005	73.4761	84.3382	82.8423
PE(39:5) [M+OH]-	25.5895	36.9266	19.8026	30.6839	17.6248	24.5777	19.5828	39.2616	0.0534315	0.0509766	19.817	21.9337	0.0589878	19.7645	21.5694	17.9637	0.079494	47.9676	19.3602	20.2221	15.786	14.3338	26.9291	42.2289	9.63372	54.311	28.5741	26.6761	0.060439	28.7325	28.9701	28.4199	16.6789	21.231	24.7242	29.6503	22.0427	40.5229	28.3386	49.3794	13.6115	23.3881	32.5597	18.2387	35.7598	32.6476	35.5233	35.4834	0.0505462
PE(40:4)	24.1312	25.8495	17.7767	20.2959	36.8699	21.9933	18.0241	22.8768	19.12	31.3469	33.4156	36.9761	42.7861	21.7474	24.6682	21.0126	25.6386	29.5943	24.682	21.6148	23.7122	20.7547	21.492	24.0633	26.6307	24.202	23.3428	27.4761	36.5869	23.1405	25.6512	24.5617	36.6683	21.9033	17.5287	26.1962	21.1694	23.7378	25.6878	27.2871	19.8173	24.6801	26.9165	23.2503	26.327	21.7439	25.8971	29.2095	37.8182
PE(41:6)	0.0429956	2.48652	4.83474	0.0522227	0.0551194	0.0639338	0.0500943	0.0447825	0.0531144	0.0409292	0.0416214	2.86558	0.0797874	0.062831	7.48491	0.0435296	0.0491187	0.0558327	0.0364776	0.0456305	0.0696166	0.0388713	2.47261	0.0470174	0.0576004	6.89343	7.26511	0.0367399	0.0833274	6.27021	0.0464718	0.0513183	0.0621514	0.0582911	0.0401005	0.0454921	0.0608379	0.0458664	0.0551367	0.0472255	0.055178	8.12424	0.0423019	0.0579068	0.0383357	0.0609277	0.0362523	0.057255	3.77561
PE(42:10)	27.8589	16.3795	16.6012	20.7469	13.7394	14.3471	21.3884	23.1489	26.2917	37.5658	32.9436	38.1057	24.8894	43.5269	45.1136	45.3916	14.3787	39.4456	21.8956	26.6659	13.0519	20.4668	27.8574	20.7847	21.2542	29.5867	45.0339	38.3006	23.0879	39.5428	41.6248	39.2035	25.3205	26.9418	32.2244	44.7613	27.6852	34.8027	37.2295	42.2966	24.2643	31.3398	41.6722	41.2782	34.338	38.9663	34.7589	45.0185	6.09339
PE(42:9)	10.3655	6.11845	6.89975	8.58091	6.83173	5.72713	7.78182	8.93	8.34234	9.78128	10.7292	8.22637	7.74562	8.87866	10.5322	8.84631	6.93719	9.91378	9.21992	9.319	5.57825	9.49537	7.50732	9.79052	8.68593	8.87371	14.558	11.5658	11.3963	12.758	11.4705	11.7051	11.272	8.17633	9.17839	12.1256	8.32708	10.2902	10.7695	10.8033	6.09423	9.57586	10.9953	12.6623	11.7715	10.903	11.2547	13.2857	3.57843
PE(42:8)	18.57	16.1693	10.4264	18.439	27.0265	14.7382	11.3293	20.1781	11.7496	16.1468	15.6322	16.187	8.56284	12.6665	12.9686	12.805	11.0513	18.4702	12.1679	15.8024	16.4345	13.4278	12.4338	20.3179	11.6763	10.1066	17.2876	15.8502	15.271	14.8043	14.3332	13.7652	11.1148	7.86541	9.6012	13.3189	10.0737	13.7191	12.4342	14.351	8.83168	11.0703	10.6468	11.5146	13.9311	13.7436	12.7489	15.5262	11.6719
PE(42:7)	14.7098	12.7898	12.5499	11.1458	13.6961	12.976	25.377	15.0673	14.7528	18.5449	12.2253	13.1475	12.5959	17.413	21.5242	15.8031	14.4941	16.2471	19.7327	25.9973	11.8319	18.611	19.038	16.0526	17.6947	14.8499	20.8932	18.3774	32.4509	17.8647	21.9316	17.6537	25.5426	13.5231	17.6557	21.553	17.6411	20.9114	18.3657	19.8271	15.3394	19.3844	21.8903	24.716	21.4039	27.7076	17.7666	23.3763	11.2878
PE(42:6)	4.08053	7.15516	3.76887	3.73085	6.51782	3.78637	4.78957	3.96263	4.51729	7.71018	7.93044	7.0335	6.25559	4.18814	6.32422	3.98704	4.2468	7.05533	4.59977	7.18622	4.56069	4.34294	6.20205	5.76234	5.11065	6.122	7.51811	6.42205	7.76364	5.39449	5.70264	5.22163	7.6089	4.99346	5.5736	5.69348	5.20668	8.17248	7.21234	7.93416	3.56033	6.04209	5.12475	6.54241	8.63609	7.19115	6.09048	6.06794	4.02258
PE(42:5)	5.43565	5.01697	3.348	3.4142	7.01224	4.33372	4.46274	4.7041	3.53723	4.92223	4.94721	5.35764	4.76089	4.66117	5.08799	3.61094	5.45969	4.97428	3.85623	3.92411	4.01349	2.52048	3.63954	6.5703	3.3907	2.49454	2.85096	4.27463	5.01503	3.17324	3.28617	4.15796	0.0629424	1.43876	2.81533	3.64204	1.77841	5.07464	3.25222	2.51935	2.59528	2.70589	3.1435	2.49853	2.30687	2.74529	3.65087	3.6298	4.18388
PE(42:4)	0.0492305	0.0375134	0.0548675	0.05317	1.79327	0.0515216	0.0401298	0.0389076	0.0363043	1.73829	0.730381	2.17219	0.0774023	2.46481	1.7134	0.0348726	0.0538943	1.95458	0.0405988	0.0512546	0.0476383	0.0368418	0.0523312	0.0417611	0.0587216	2.02706	2.2149	4.10261	2.20353	0.0465396	2.34867	2.69993	2.80332	1.87397	1.5413	1.84119	1.19123	2.46716	0.0354199	2.67159	0.0455022	1.77992	3.48248	3.05069	2.53333	3.0366	1.55098	3.44171	0.0676508
PE(44:12)	4.94291	2.89964	4.54446	4.77888	0.0493896	2.2467	6.85423	4.88097	10.4237	18.0826	12.1551	10.3506	16.7734	22.376	26.6067	20.2765	0.0502638	10.6787	8.3816	8.26911	0.913071	6.31556	6.78036	2.82093	4.18036	6.30911	15.1589	9.79251	5.95179	8.2276	12.8924	9.84512	4.2388	6.50451	9.28499	14.4042	10.4463	13.2694	14.0687	14.5678	9.70549	10.7475	13.4812	18.4192	10.8152	13.6746	10.5016	14.2217	0.0492577
PE(44:11)	9.59098	5.36249	9.75203	10.7678	4.39531	6.01407	11.647	12.1028	9.06697	16.3859	16.1865	9.80458	7.63656	10.378	11.6718	9.93813	6.04033	11.0949	12.6148	14.1751	6.02833	8.3362	13.4606	10.5401	7.91222	10.3858	19.1751	15.5944	8.10831	12.4642	18.0416	13.2401	5.60587	8.75406	10.51	14.5993	13.7186	15.8017	18.7796	17.4983	14.269	16.2552	13.0771	13.6869	14.3917	18.4315	14.8249	21.3084	0.0455412
PE(44:10)	38.7722	26.0295	26.0519	47.5768	28.2185	28.0517	43.7925	50.4846	32.134	48.5635	50.5889	46.1224	20.0636	27.445	28.8601	29.1934	20.5415	45.7065	33.4311	43.1233	31.361	26.6275	35.5829	43.3525	22.6164	26.2197	53.1059	44.589	22.7589	38.6875	41.0871	40.3239	19.3237	25.9407	28.8244	40.3653	34.5638	36.9343	44.9457	51.1777	31.891	53.9625	35.7722	39.8593	35.1745	40.056	36.576	52.8173	4.49521
PE(44:9)	10.1768	6.58241	4.92024	10.4261	8.12806	7.63064	10.9915	11.9846	7.76571	11.8114	15.7273	11.3973	3.1819	5.86963	7.32521	7.44157	0.0871983	14.6513	7.11369	11.4472	7.72913	4.76894	6.34082	11.3639	2.99982	4.22293	8.96187	8.15915	3.2146	4.73993	6.82751	7.02953	1.95102	4.57705	5.21831	7.09048	5.80978	6.99443	7.02517	7.10063	5.42623	8.5272	7.20013	5.92835	6.05288	6.41154	6.68279	8.58752	0.0434861
PE(44:8)	4.12042	2.00909	1.80364	3.34007	3.10369	2.41471	2.91398	3.91499	2.28487	3.18497	4.10768	4.18015	1.2745	3.03097	2.65662	3.5741	0.0623172	3.82616	3.18157	3.45436	2.29739	1.90773	2.57394	4.42505	0.0554242	1.82635	3.22659	3.08567	0.0711867	2.38544	1.98273	4.4402	0.0889662	0.0516517	2.39642	2.06881	0.0597559	2.04663	2.78276	2.89117	0.0454818	1.36214	2.56087	2.2292	1.79152	2.58352	2.17014	3.34557	1.56606
PE(44:7)	2.68813	2.33011	1.15105	2.16163	2.12991	0.0382761	3.56505	2.45335	3.18639	4.15663	4.68666	3.43816	0.0570112	4.79508	4.12669	3.94172	1.89574	3.26718	2.86889	4.24231	1.90947	1.83398	3.57405	3.56949	0.0467484	2.82723	3.85412	3.47385	3.05756	2.18448	2.0901	3.95583	2.62951	2.63027	2.78332	4.61263	2.01222	3.84043	3.5935	4.43043	3.19015	3.21781	4.45933	4.86581	3.35726	3.5837	3.85402	4.84707	0.046872
PE(44:6)	0.063457	0.0495827	0.696147	0.878009	1.19638	0.0450709	1.51058	0.85895	0.0483127	2.96233	2.62669	1.05221	0.0725604	0.0506516	2.5783	2.89756	0.0547039	1.36685	1.6326	1.67626	0.0527592	0.683606	1.99427	1.65527	0.0673546	2.8419	2.09085	3.40978	2.55039	0.0548156	0.0633321	2.85711	0.0573333	1.62894	1.24466	2.87085	0.776004	1.69111	2.18067	3.42746	2.05642	2.64822	1.82547	2.48132	2.34094	2.01555	2.21154	2.22986	0.0671221
PE(44:5)	0.0411868	0.0394993	0.04808	0.560836	1.71683	0.0647501	1.07241	1.13351	1.06299	2.86234	1.33188	1.49417	0.0671329	0.0592902	1.87449	2.52025	0.0561514	0.0375355	1.41825	0.0538995	1.62029	0.0518733	1.69857	1.99862	0.0723871	1.06607	1.93085	2.40859	0.0616711	0.0452078	1.19179	2.07458	1.15988	0.8255	0.0369772	1.6048	0.0549455	1.6327	2.17886	2.00296	1.14599	2.1562	2.34333	1.54294	2.14244	2.18305	2.08802	1.7604	0.0582079
PE(44:4)	0.0452661	0.0579789	0.0488607	0.0455548	0.0820887	0.0420201	1.99379	0.0325674	0.0379633	2.09768	0.641403	2.28122	0.0642383	1.02593	1.64708	2.55369	0.0802615	1.88227	1.00167	1.703	0.0657305	0.0387179	3.02112	0.0506502	1.64891	3.65248	3.69389	4.9362	2.72466	4.4206	4.17535	3.41872	4.17086	3.09755	3.77222	3.91035	2.46708	4.61143	2.80662	4.56239	2.59571	3.52123	4.45058	4.26138	4.46804	4.2999	3.96567	4.57104	0.068947
PE(42:5) [M+OOH]-	0	0.0364438	0	0	0	0	0	0	0	0	0	0	0	0	0	0	0	0	0	0	0	0	0	0	0	0	0	0	0	0	0	0	0	0	0	0	0	0	0	0	0	0	0	0	0	0	0	0	0.0482439
PE(46:12)	0.0430458	0.829958	0.0535277	1.17349	0.0528756	0.0568498	3.13334	2.2316	2.54327	2.70149	2.67772	2.17626	0.0814445	2.0214	2.6585	1.72319	0.0771697	2.5692	1.48656	2.65058	0.0543305	1.2439	1.79945	1.77248	0.0687856	0.706329	1.94596	1.41356	0.0508827	1.33046	2.02171	0.0578356	0.056355	0.0624263	0.855371	0.525484	2.48121	1.823	3.39168	2.8956	0.041468	2.15622	1.47183	1.72238	1.38274	2.17395	2.12677	2.21159	0.0453623
PE(46:11)	0.043549	0.0559205	1.5156	1.39353	0.0655751	0.0581945	2.92101	2.36969	2.69714	2.56072	3.33827	2.07946	0.0480768	1.86011	2.80532	2.12526	0.0607023	1.97766	2.192	3.56635	0.0606996	0.0424799	1.50511	2.09483	0.0647062	1.2999	2.44642	2.21761	0.0812817	1.17202	2.27424	1.42795	0.0761536	0.683015	1.56034	1.88758	3.02686	1.68493	2.18257	2.58953	1.72192	1.80755	1.75805	1.79765	1.85248	2.1887	1.66527	3.11831	0.0593551
PE(46:10)	0.0480538	0.0629431	0.0385934	2.06491	0.0634216	0.0565963	1.0349	3.02081	1.71232	2.31591	2.51665	2.16553	0.0578278	1.16279	2.14427	1.77836	0.0853533	1.78827	2.50431	2.73859	0.0619249	0.829669	1.39108	1.75806	0.05406	1.59591	1.85436	3.30985	0.0741904	1.72623	1.91475	1.99216	0.063635	0.048008	0.80754	1.87732	1.58196	2.00874	2.15167	3.05948	0.753068	2.00877	1.88219	2.01762	2.07553	2.345	1.61164	3.35848	0.0507748
PE(46:6)	0.0551308	0.0471481	0.0544854	0.0366941	0.0804204	0.0663355	0.703923	0.0567593	0.659541	0.0518692	0.0467319	0.0504914	0.0776893	0.0595069	0.0398824	0.839675	0.0840547	0.612479	0.596463	1.27493	0.069508	0.0427667	1.24825	0.032961	0.0670346	1.35341	2.13889	2.96444	0.0539332	1.59616	2.48108	1.99111	0.0588675	0.0631338	0.0370913	2.67095	1.92535	2.65318	2.93535	3.66478	1.76247	0.0445636	2.22049	4.14871	2.73879	2.56879	2.31977	4.37438	0.0753135
PE(44:5) [M+OOH]-	0	0.0364344	0	0	0	0	0	0	0	0	0	0	0	0	0	0	0	0.0422	0	0	0	0	0	0	0	0	0	0	0	0	0	0	0	0	0	0	0	0	0	0	0	0	0	0	0	0	0	0	0.0639955
PE(O-32:2)	17.7757	23.2815	44.0447	22.6134	15.7744	32.1129	22.3056	16.5811	45.7539	23.7586	57.0656	5.45903	56.9209	37.4048	30.6296	20.4134	30.3969	18.6067	39.9015	28.7089	17.7003	39.3844	46.2991	14.5849	29.5398	12.7854	12.7906	13.3059	36.2212	14.8793	14.3858	10.4571	34.5919	15.0653	13.3482	16.0874	12.2938	16.6779	28.6745	18.9956	22.4339	22.6749	17.7255	17.5394	15.4877	13.3353	15.4238	12.6245	41.3244
PE(O-32:1)	0.0529245	0.0366017	2.78781	0.0526559	0.0559918	6.15513	6.89287	2.44158	10.7519	7.23977	8.50733	2.71642	8.6029	14.9039	15.093	6.64001	9.38705	8.85768	14.0732	11.8173	4.5584	14.6598	4.70189	1.86054	7.69257	5.41633	5.44014	5.29882	13.5544	5.99482	3.0138	3.02318	21.6697	5.02292	7.81853	12.4226	9.34885	8.94307	9.08982	9.69652	7.99404	11.2575	9.30168	16.7509	6.98446	6.75652	7.66935	8.14687	9.9367
PE(O-33:2)	0.0426522	0.0536322	0.0596988	0.0445812	0.0835297	0.0415412	0.0363326	0.035128	0.0563473	0.042193	0.0386447	0.0482876	0.0756441	0.057516	0.0521145	0.0548496	0.0847235	0.0438014	0.0354148	1.00666	0.0628756	0.037994	0.0435063	0.0404708	0.0517546	0.0471818	0.0580505	0.0490663	0.0881846	0.0528491	0.0591463	0.0485827	0.0593027	0.0535792	0.0354649	0.0478616	0.0537012	0.0471286	0.0538377	0.0397429	0.0429996	0.0491144	0.057983	0.051574	0.0475135	0.0498413	0.0361062	0.0554358	0.0570546
PE(O-34:4)	0.0510104	0.0469987	4.64727	1.8556	0.0798245	2.34976	4.18866	1.99761	4.21148	4.12703	7.16507	2.14308	9.37198	5.36768	4.274	3.35896	4.6595	0.0629146	4.57561	6.80339	2.95575	6.08936	5.67378	2.62864	3.25554	1.465	2.81665	1.63918	3.80033	0.0438832	3.03037	2.64766	0.063898	1.93207	3.35264	3.75369	2.85579	4.93505	5.8379	4.32913	2.7811	4.41205	3.37912	5.09903	0.0489906	2.86372	2.45313	2.82212	4.80109
PE(O-34:3)	73.7889	168.278	169.73	110.015	111.206	120.232	159.727	118.683	166.863	152.159	176.92	79.9554	228.414	220	206.87	168.185	182.5	90.5065	232.288	232.44	148.008	228.511	220.612	128.653	151.082	112.847	140.398	111.945	218.747	130.074	150.296	107.682	240.329	104.898	117.474	155.944	122.269	127.198	144.966	120.416	109.556	125.189	122.64	149.063	136.3	132.857	130.842	164.131	107.851
PE(O-34:2)	52.7853	48.1114	66.0647	36.6728	56.5658	66.346	74.1424	45.1242	66.8081	85.3052	96.5655	32.672	84.6639	84.4764	97.9932	46.2014	67.0998	48.9976	79.1691	83.9553	56.2793	107.536	102.052	47.6597	52.7523	55.958	49.5165	52.5449	88.8538	68.0739	64.7426	45.5304	125.167	37.8978	46.853	57.4356	54.4709	69.3937	60.3052	70.2511	47.7474	67.4505	59.5413	71.1986	71.4395	54.0571	63.4764	57.8797	115.469
PE(O-35:5)	0.0611631	1.82889	0.0445638	0.0540574	0.0705966	0.0497723	0.0331144	0.0396228	0.0405417	0.0429952	0.0473597	0.040568	0.0663005	2.39642	0.057261	0.0573001	0.0564424	0.0584288	0.0519013	0.0380403	3.75503	0.0383216	0.0359965	0.0366284	0.0663925	0.0490956	0.0545131	0.0566851	0.0582653	3.65532	2.15889	0.0523875	0.0739057	2.18178	0.0613183	0.0376603	1.34406	0.0392559	0.0507504	0.0568031	0.0582679	2.14314	0.0485182	0.0495359	0.0574665	0.0532783	1.69978	0.0602023	0.0446493
PE(O-35:3)	0.0422948	0.0535507	0.0379926	0.0489293	0.049877	0.0441915	0.048129	0.0500613	0.0464953	0.0468559	0.0485742	0.0458803	3.54842	3.21878	3.19071	3.28321	3.18588	0.0596653	3.38206	0.0551007	0.0682338	4.22546	0.0512988	0.0370146	0.068485	1.94968	0.0537388	0.0424688	0.0771499	1.62178	2.63857	0.0542213	2.33821	0.0549568	1.3625	0.0594828	1.67903	0.0643534	0.0403864	0.0547497	0.0603395	0.0465114	1.57721	0.0432955	0.0634774	0.0394084	0.0524318	0.0514254	0.0768773
PE(O-35:2)	0.0516583	0.0411079	0.0596591	0.0529954	0.0740279	0.0545921	0.050358	0.0417745	0.0515222	6.21255	0.0562948	0.0467538	0.0750317	0.0414904	5.22916	0.0552887	0.083069	0.0465933	2.47325	1.32517	0.0593802	5.33604	5.45665	0.0532115	0.0736582	1.27898	0.061107	0.053861	0.054551	0.0512517	0.0555659	0.0362374	0.0808333	0.0442594	0.0604587	0.0536789	0.0543474	0.0456151	1.96587	0.03827	0.0348852	1.31951	0.0480506	0.0514295	0.0571708	0.0613736	0.0501756	0.057632	0.0511405
PE(O-36:6)	2.71253	7.0078	11.3316	6.71096	3.85714	0.0621014	4.52011	5.8986	6.06867	6.35336	5.28414	3.5273	19.0094	8.77466	8.10386	7.22597	11.0591	0.0497981	15.0611	11.2409	9.59301	10.1284	11.4702	5.72111	14.9553	6.95275	12.2662	7.89785	10.393	10.4234	2.39782	8.52795	10.2364	7.98469	8.52977	8.71979	10.613	13.1776	12.4035	13.1551	10.2005	7.76487	4.84784	12.1059	9.76939	12.0556	7.52482	12.8934	10.9955
PE(O-36:5)	220.207	277.332	330.081	210.188	239.789	270.216	301.36	233.657	332.204	293.801	238.091	229.103	386.475	438.763	424.586	340.009	301.528	232.973	510.351	482.21	324.945	511.12	316.543	256.412	350.245	278.064	291.279	272.899	409.027	317.95	296.757	254.967	294.901	270.714	239.396	313.236	320.413	310.467	329.459	307.024	274.8	282.538	292.342	289.042	321.483	310.885	290.658	393.991	632.504
PE(O-36:4)	25.3999	30.5311	48.7561	27.496	23.7525	37.899	44.538	34.6267	52.3416	48.8909	46.5077	20.5187	68.1822	65.7923	66.139	42.4581	34.3331	29.6514	59.0907	56.7156	39.0377	82.02	64.5024	30.5087	32.2874	26.991	32.6047	28.6594	43.835	35.097	35.1931	28.5103	34.0905	21.8447	29.9699	39.1817	36.1259	46.2969	44.562	44.1337	33.6855	41.3407	36.7487	44.8546	36.4146	36.7432	38.5962	38.471	39.1216
PE(O-36:3)	90.5338	117.385	144.125	70.3215	83.7179	124.913	149.362	110.962	85.568	225.636	157.367	95.7253	146.861	128.7	207.411	101.645	104.588	72.9786	182.884	199.925	94.6881	239.143	256.793	102.694	71.3391	104.352	101.277	96.0226	109.361	134.707	116.54	76.6655	117.178	64.8851	88.5704	105.39	101.586	141.483	121.928	120.189	85.6429	133.753	99.9131	121.003	120.739	110.797	92.7795	105.381	78.3264
PE(O-34:4) [M+OOH]-	0.050173	2.29465	1.40933	0.0543377	0.0634839	0.0510386	0.0501957	0.0569416	0.0374106	0.0468879	0.0580308	0.0484665	0.0504569	0.0580795	0.0453133	0.0430823	0.0492189	0.059197	1.65743	0.0628489	0.0675913	0.0426134	0.0548598	0.0515995	0.0727494	0.0474213	0.0459544	0.0446635	0.0756953	0.0382212	0.0487473	0.045724	0.0592903	0.0433557	2.05761	0.0471308	0.0558121	4.38922	1.02017	2.62225	1.45613	1.6856	1.91787	0.0384844	0.0598717	0.0645487	1.64813	0.0570659	0.0644911
PE(O-36:2)	44.1966	21.5822	27.4588	15.4877	34.7185	60.3112	73.5787	46.8718	18.9063	92.3887	58.7821	19.6882	49.9818	53.4099	86.5883	18.397	40.4982	17.6425	57.5934	55.0442	41.1026	102.465	112.805	38.3754	21.5145	44.5497	34.9946	41.1198	43.0951	61.0187	48.406	30.5134	57.5573	20.7109	36.2322	42.646	40.4474	60.6035	51.1735	60.2923	34.2439	60.8233	44.3458	55.0513	56.7881	41.7121	41.3746	28.6985	23.6688
PE(O-37:5)	2.47291	0.0635082	6.96431	0.0366789	4.60897	4.51987	4.94205	0.0514739	0.0427039	4.87372	4.8205	0.0489597	8.54791	0.0388208	9.34558	6.77446	6.1388	3.14549	11.8968	8.6448	6.10003	9.19775	5.68375	0.0409046	6.7011	3.5115	0.04275	4.0257	6.50629	6.26741	0.0602158	2.6908	6.21139	4.39354	3.61905	4.91045	0.0638454	3.76249	0.0418509	7.42517	0.0431818	6.12434	4.1953	5.92925	6.32734	4.94473	5.29897	0.0411772	15.5191
PE(O-38:8)	0.045683	0.0613486	0.0560752	0.0405904	0.0572282	0.0578838	0.0333897	0.0499795	0.0448174	0.055184	0.0371666	0.0312224	3.87317	0.0375728	0.0576967	0.045796	0.0719887	0.0505245	0.0425009	0.0563699	2.28275	0.0412389	0.0602058	0.0519597	1.1753	0.0612644	0.0412436	0.0589043	0.0867533	0.048626	0.056814	0.0528407	0.0619684	0.044331	0.0596165	0.0361103	0.0645936	0.040615	0.0492918	0.0546287	0.0345945	0.0565839	0.0384095	0.802477	0.0598808	0.0471414	0.0448657	0.0372248	3.05569
PE(O-38:7)	101.299	129.055	127.196	64.9259	168.457	117.992	122.061	90.9487	148.308	153.164	99.2332	114.266	320.657	243.889	304.865	188.555	246.841	99.6853	281.408	261.528	168.353	312.182	133.54	117.474	264.163	169.811	206.843	181.539	357.35	216.507	215.259	169.909	251.493	158.16	156.594	210.706	264.162	219.931	211.708	210.208	161.313	183.004	187.367	223.239	217.3	231.263	202.679	251.388	373.186
PE(O-38:6)	72.4106	98.0642	105.622	86.8391	158.981	113.267	114.979	110.705	118.951	105.041	88.3798	84.0887	190.906	158.682	152.813	127.302	156.429	77.3448	156.16	140.245	169.653	178.337	106.765	124.619	142.522	93.5272	97.2712	94.5413	146.193	108.608	114.313	95.7273	129.159	87.5493	81.7946	112.659	120.683	114.814	112.874	113.412	98.1581	100.641	101.486	86.3602	111.479	103.657	101.591	114.085	286.785
PE(O-38:5)	160.852	225.11	269.52	171.637	222.383	196.159	223.868	176.189	163.522	271.325	208.041	212.665	243.377	203.573	271.122	227.478	277.038	179.179	249.969	311.587	202.929	246.808	258.006	209.19	217.186	176.068	173.615	178.635	270.257	187.319	195.737	164.548	259.205	158.863	170.606	192.751	189.637	192.94	177.978	176.845	157.058	181.993	181.659	165.92	200.169	200.14	170.304	205.373	352.293
PE(O-36:6) [M+OOH]-	0.0479145	0.0361306	0.0600364	0.051363	0.0711974	0.0649375	0.0549201	0.0524886	0.0508587	0.0583408	0.0601044	0.0507236	0.0540039	0.050092	0.039203	0.0410216	0.0746006	0.0474827	0.0333705	0.054931	0.0441154	0.061773	0.0506234	0.0578754	0.048978	0.0452061	0.0568931	0.0549463	0.0605928	0.042005	0.0628131	0.0373475	0.0851511	0.0374601	0.0424176	0.0448713	0.037269	0.0562114	0.0536856	0.0443924	0.0420689	0.0540553	0.0397062	0.0496294	0.0381673	0.0515458	0.0491061	0.0485467	0.0526563
PE(O-38:4)	8.08709	0.0565953	12.9372	9.72431	11.1137	9.29942	31.4143	8.8834	10.7211	13.7674	10.0441	11.462	15.099	12.1392	15.7954	10.1747	13.7653	9.03343	12.4286	16.4276	11.263	13.1661	16.3547	11.8816	11.4674	9.92475	10.8174	11.1656	17.9127	11.489	0.067763	10.2448	10.0366	10.8922	8.64674	8.71981	13.1591	12.6196	11.2848	9.14102	8.7625	12.7032	12.7593	0.0465162	10.874	10.6448	0.0530246	12.4149	14.6101
PE(O-36:5) [M+OOH]-	10.7486	8.41663	7.85569	8.28158	0.0725954	8.96383	2.66342	0.049353	0.053191	0.0579984	8.19001	0.0310782	0.0554936	0.063537	3.62206	0.0482621	0.0747944	17.1777	8.58243	0.0570507	0.0497137	0.0524925	8.15885	18.5608	0.0433117	23.8427	4.32559	0.0486569	0.0510963	0.0541364	0.0429192	0.0435528	0.0877306	0.0584514	4.31757	4.82293	5.80869	10.6748	7.18023	11.4343	8.05649	0.03735	6.97674	5.27134	2.2748	7.34679	9.2834	5.22918	0.0681343
PE(O-38:3)	2.52557	9.01348	10.1709	0.0500008	2.81137	4.98727	5.59002	3.85149	4.55179	10.4886	8.1725	5.72847	13.5708	6.66645	8.02687	6.97818	3.9108	4.86159	10.8916	8.65004	4.22628	13.7756	8.26264	2.92839	6.53752	8.90687	7.73834	7.76708	10.4955	7.30637	7.85034	5.97646	7.43363	5.39107	5.62164	8.68851	5.72613	11.3746	8.56805	6.23938	8.0339	6.21563	7.86048	10.7087	8.34548	9.29378	7.01364	10.1253	7.41558
PE(O-36:4) [M+OOH]-	0.0651128	11.2387	13.9085	8.69619	10.7327	17.6137	12.1999	11.9604	0.0391484	2.79567	7.85592	0.0400991	5.40053	0.039659	3.79729	0.0454743	11.3197	15.7662	6.40094	0.0461877	5.14154	0.0617877	9.79855	13.9856	9.53381	14.2706	6.085	5.69478	0.0818225	0.057266	0.0564109	3.63911	10.3668	7.17375	6.70512	8.56027	8.29983	14.0917	7.01303	12.2421	10.2292	7.59719	8.20791	8.78001	7.62393	8.85383	7.94285	4.47807	0.0750206
PE(O-36:3) [M+OOH]-	5.38445	9.54521	6.45576	0.0551639	0.0621504	0.0457184	2.38208	0.0481838	0.0391465	0.0595671	4.52537	0.0431865	0.072843	0.0569229	0.0386405	0.0567893	0.0522705	7.77443	2.63003	0.0588297	0.0680028	0.0376517	4.86167	7.74186	0.0551185	7.38996	0.0418685	0.047884	0.0639291	0.0571962	3.09694	0.0457891	8.36349	0.0541474	2.98801	7.41361	3.55054	10.8082	2.35301	6.9233	6.56184	2.74512	7.2859	5.22721	2.79318	7.13992	4.87478	3.76854	0.0514655
PE(O-39:7)	0.0657109	3.02162	2.70339	0.0373806	2.35257	2.46698	2.34287	0.0478469	0.0505735	2.50692	2.73013	4.4949	5.72696	0.055727	6.06071	5.39946	6.35553	1.38247	5.68398	5.34054	0.0697543	0.0503645	0.0531929	1.65821	5.28891	3.03686	4.94141	4.36437	8.73338	5.76992	3.55252	2.57672	5.34693	0.0422662	3.35114	3.4607	4.93188	5.08243	4.20066	4.46334	3.48076	3.99738	3.57922	4.73772	5.98279	5.80603	4.14792	3.54814	8.05717
PE(O-39:6)	0.0424071	0.0455282	0.0573659	0.0533306	0.0715703	0.0570577	0.0341613	0.0492319	0.054595	0.0628127	0.0465341	0.0313884	0.0514846	0.0623125	0.0500287	0.057413	0.0606846	0.0594788	0.0488686	0.0359628	0.052562	0.0401703	0.0379138	0.0387645	0.0544705	0.0525869	0.0612695	0.921254	0.067233	0.0582976	0.0556617	0.0393043	0.0698068	0.0601656	0.0353419	0.0549845	0.0563973	0.0509486	0.0353324	0.0333425	0.0353633	0.0608869	0.0590075	0.0402561	0.0530021	0.0425845	0.0495864	0.660158	0.0485239
PE(O-39:5)	0.0451505	0.0531792	0.0611834	0.0377147	0.0653171	0.0572188	0.0367884	0.0465693	0.0406544	0.0430294	0.0429644	0.0380536	0.062415	0.0633101	0.0548755	0.0484987	0.0592066	0.0404071	1.03042	0.0521175	0.0545905	0.0359615	0.0454541	0.0416054	0.0689008	0.0434283	2.33576	0.0361375	0.0714852	0.0482853	1.77267	1.89881	0.0693922	0.0634254	0.981874	0.0577735	0.0398218	2.81289	0.0433754	0.0435437	0.0446608	0.0532235	0.0527414	0.0366741	2.92839	2.34403	2.27568	1.17988	3.69136
PE(O-37:5) [M+OOH]-	9.43079	19.5428	11.2737	15.587	8.47986	17.8322	8.15212	18.2949	9.01358	7.50665	13.8332	6.26892	7.21549	6.7648	8.0489	9.96948	5.56256	19.7029	11.3887	9.77957	16.0199	6.11368	20.4924	22.2536	13.1986	28.4719	13.6884	12.1968	6.48935	11.5353	13.2615	11.8476	7.19896	9.9151	14.6523	13.4915	12.45	32.0172	24.1508	28.7542	10.7137	13.3829	15.4792	7.77722	16.1503	14.05	21.1479	15.9563	0.0638773
PE(O-40:9)	6.85279	0.0436086	0.0592578	0.0552912	6.82994	8.44169	0.0484033	0.035256	0.0446107	0.0529004	0.0577658	0.0415935	22.5535	0.0358922	0.0541052	0.0404916	13.4279	0.0454556	1.8144	0.887409	10.2646	0.0502098	0.0568704	0.0561027	21.879	0.0363015	3.93681	0.0493889	25.8462	15.6905	2.08774	0.0519607	24.8921	9.04143	0.0489615	0.0612488	15.7731	1.81865	12.1231	6.63541	8.82935	0.0546975	0.0424869	1.12906	0.0413613	2.54048	0.0433242	5.4191	14.0169
PE(O-40:8)	59.8681	32.8308	0.0566747	8.5406	77.8756	71.1179	2.31657	6.78717	0.0355254	0.045208	4.94575	8.1991	122.677	0.0431064	5.17454	0.03433	101.993	2.74295	56.9989	63.9716	83.0963	0.049048	17.652	23.3999	104.698	0.0363035	60.0834	35.4331	126.902	82.3692	54.1096	40.24	109.761	48.5721	33.1202	64.0106	91.3176	70.3089	72.8473	60.3223	51.0626	55.222	55.9089	66.2429	12.5386	55.3133	48.7171	83.8952	141.077
PE(O-40:7)	141.346	147.931	57.7893	66.126	163.22	136.27	68.992	53.1806	67.3632	212.4	92.3278	122.182	185.879	145.987	251.04	159.122	231.282	63.874	220.765	271.718	139.926	248.317	141.791	88.7909	192.63	137.04	204.218	156.1	293.404	189.079	181.159	132.571	256.791	126.634	133.272	178.534	206.504	202.42	142.785	167.648	125.443	145.856	159.406	195.534	171.174	222.771	141.108	222.333	190.756
PE(O-40:6)	31.2272	40.632	37.5659	31.4756	46.3276	35.3291	58.9651	31.5445	29.3998	55.2226	41.4533	46.1821	49.0012	38.8189	53.4927	36.0719	45.0967	30.8918	45.1239	49.8338	44.9021	46.1694	46.2319	43.474	42.3123	36.0636	36.8814	38.591	54.8977	43.2159	44.8211	31.1097	54.1757	32.6556	30.8478	37.1746	40.8903	43.401	39.5033	39.8034	30.1558	38.8282	37.0999	35.9733	40.345	43.2847	34.4401	38.2838	84.9737
PE(O-38:7) [M+OOH]-	3.22277	7.32471	0.045256	3.48437	0.0809052	3.24674	0.047815	0.0497442	3.54891	2.07766	5.86021	2.02816	0.0718074	3.55127	7.29074	6.93731	5.53032	12.9427	3.86818	4.0811	0.041079	1.84981	2.73948	5.36542	0.055993	19.6189	0.0457501	4.81799	0.0811476	5.82421	3.91991	0.0548157	0.0559666	2.50313	0.0553687	5.6979	4.29635	8.47587	3.15629	10.1622	4.03856	4.78909	6.32117	3.72567	0.0422132	4.56471	6.2684	0.0474594	0.0590016
PE(O-40:5)	46.1414	60.3502	46.4085	48.4907	53.6955	42.333	56.2257	42.0634	34.9752	61.3275	49.8621	68.4137	50.7736	45.5912	52.704	48.4179	38.4274	46.7386	45.5473	48.1178	45.9042	60.5238	52.0904	49.7878	52.2233	54.7301	57.4926	62.3448	79.6284	58.3791	63.9642	54.4901	77.0281	45.0281	43.7115	61.3828	54.9412	58.5432	55.3555	57.0048	45.2564	43.8706	52.1063	49.6278	61.2596	66.6344	52.0239	64.2904	99.4924
PE(O-38:6) [M+OOH]-	10.3109	12.8146	0.0382869	8.67554	0.0604504	0.0480179	4.78398	15.3528	2.16528	0.0589814	6.84388	6.23688	3.0324	5.00941	10.1657	9.61077	7.31185	18.5393	7.95697	0.0402869	10.3242	2.87311	0.0362332	15.3274	0.0643776	12.0308	4.27085	3.88262	0.0727436	4.43959	3.12364	0.0416069	0.0776937	0.0566835	0.0512539	0.0526326	7.09655	10.4808	4.51506	9.2546	5.77594	4.64367	7.53156	4.70244	0.0396779	6.33322	0.0321374	4.20246	1.83336
PE(O-40:4)	5.39806	9.12685	5.93949	6.90167	7.8533	4.41394	21.5194	6.0128	5.96003	7.17678	4.92712	11.5024	5.97564	7.73751	6.3071	5.99171	5.56525	7.01328	5.50491	7.78827	5.70267	4.29895	8.1108	9.01688	7.36756	7.06205	9.18971	8.02345	9.03055	7.30288	9.20415	7.61811	9.54847	6.33727	8.22995	7.23523	6.83823	6.83364	7.68779	7.18455	5.66512	6.17044	7.90921	7.23979	8.88862	9.4532	6.85854	9.06634	9.87811
PE(O-38:5) [M+OOH]-	20.6613	25.3844	5.18809	17.4784	19.2873	11.6265	7.25477	19.3909	0.0355299	8.80931	10.6172	13.0106	0.0524313	6.56834	11.1382	8.72314	12.3553	33.9225	8.17694	5.27519	14.797	0.0599845	8.35332	24.3648	11.1728	38.8333	11.9064	13.6416	0.0781495	14.6566	8.40099	6.63368	15.665	10.0756	0.0476311	0.0631091	14.1754	16.6454	5.85217	16.9881	11.5012	10.7114	15.3053	9.2284	10.1039	12.2176	13.9948	9.92609	0.0620581
PE(O-41:7)	0.0401318	0.0424984	0.035624	0.0406332	0.0813123	0.0622969	0.0565308	0.0385963	0.0487629	0.0642914	0.0569759	0.0471944	0.0605588	0.0432995	0.0609739	0.0521737	0.049611	0.0576588	0.0497169	0.0540058	0.043934	0.0505363	1.0613	0.0478589	0.0616689	0.047832	2.51032	0.0440628	0.0636256	2.21122	2.26663	1.49335	0.0695209	0.0628494	0.804732	0.0597029	0.0596875	0.0575862	1.61037	1.61585	0.0370361	0.0522641	0.0494305	0.721852	2.12734	2.29017	0.0562983	2.40574	0.0644452
PE(O-39:7) [M+OOH]-	21.2789	22.5053	16.2128	26.4213	0.0576132	21.3666	13.7646	29.142	8.46365	0.0624839	18.7624	9.49982	2.39335	8.8592	13.4975	12.9934	5.80693	35.9025	0.0451909	11.3352	17.0186	0.0439262	21.9379	31.0597	0.0559925	32.1831	15.5587	16.5343	0.0819701	18.4061	15.1812	16.336	11.6169	11.7703	11.9691	18.8518	15.1582	26.1722	25.9184	35.4093	11.9703	16.8686	22.8602	10.099	19.4676	14.7209	24.1238	21.1007	0.0629365
PE(O-39:5) [M+OOH]-	0.0525793	0.0461879	5.41734	0.0467897	0.069409	6.16816	0.0448473	6.68478	0.0397085	0.0546439	4.60685	0.0446978	0.068513	0.0558711	5.23794	4.92829	0.0538803	10.6672	0.03564	3.23626	4.19305	0.0469961	4.94594	8.98961	4.69244	13.4226	7.42566	0.0423974	0.054391	6.83529	4.66157	6.38755	3.50633	4.12627	5.40031	9.53826	10.5778	18.3454	11.1892	20.7395	4.7486	7.4659	8.33101	4.5451	0.0384683	9.23414	8.18283	11.1345	0.063112
PE(O-42:9)	1.19838	0.0577747	0.0515989	0.0443841	0.0537492	0.0616409	0.0369842	0.0435556	0.0436421	0.049115	0.0371818	0.0449234	0.0629687	1.76955	0.0558419	0.0545638	0.0652591	0.039809	0.0437546	0.051737	0.0613765	5.65688	0.0484498	0.0483074	1.86577	1.88934	0.0453449	0.0483012	5.09704	3.33018	1.72642	0.0536479	0.075065	2.05521	0.774501	2.09057	4.19617	2.27392	3.24261	2.89149	2.18184	2.69033	0.0598046	1.62185	0.0653986	3.43517	0.0533257	0.0560453	2.80261
PE(O-42:8)	5.31839	7.91659	6.91671	6.16904	4.43798	4.11626	5.68305	3.68001	0.0397961	13.921	7.63159	0.038736	7.38836	6.75351	12.1789	9.03146	6.27529	4.32032	14.3304	11.4833	4.36586	15.2274	8.35746	5.19916	7.70573	6.18995	12.632	8.7501	9.03853	8.67464	9.93114	8.9512	7.6569	5.4998	5.47004	9.66529	9.81301	9.89067	10.8829	7.70772	6.4005	5.93629	8.57796	10.7358	9.00849	11.2618	7.12029	13.7567	10.7498
PE(O-42:7)	24.9487	32.5376	26.3228	31.2628	17.6226	16.6645	28.4571	20.4939	28.3028	48.567	33.925	37.5213	27.0163	33.0956	46.3254	36.8852	14.0996	30.0044	44.1788	40.4579	18.4664	57.0018	29.364	29.597	32.811	40.0435	67.0238	55.5997	46.5407	45.8489	58.1882	51.3497	42.9083	28.6059	35.6798	55.5387	46.7603	58.5582	54.0705	46.1589	37.6144	33.4707	44.8742	58.1068	51.0343	68.3623	44.4915	75.0013	46.8531
PE(O-40:8) [M+OOH]-	0.0611945	4.28112	0.056872	0.0356246	0.0847391	0.0642346	0.0446423	0.0452102	0.043946	0.0678486	1.85213	0.927773	0.0812063	0.0418867	0.0362142	1.83268	0.0516257	9.32973	3.00016	0.0625952	0.0423638	0.0419802	0.0426588	1.76048	0.0683349	8.02682	1.05436	0.0550351	0.0563582	0.0509477	0.0604429	0.0464769	0.0887567	0.0491239	0.053669	2.23916	2.12299	4.80777	2.06608	3.6935	0.0494324	0.0590965	0.0403714	0.046235	0.0628422	0.0428879	0.0508087	0.0401601	0.0640601
PE(O-42:6)	6.23254	11.377	10.2516	10.7371	7.27954	6.81242	18.1114	8.43595	8.55857	13.9246	9.72232	11.8094	8.96228	10.3665	12.9129	11.7339	5.85139	7.42799	12.542	13.2235	9.0971	14.6112	11.4342	11.1699	11.4592	12.2781	16.735	17.4259	14.6213	12.7386	17.1801	15.9021	13.6781	9.41831	11.3812	15.4279	12.7926	14.6937	13.4306	13.7204	10.8629	9.23276	13.6731	13.2806	14.6619	18.1365	12.8189	17.5426	21.2063
PE(O-40:7) [M+OOH]-	0.0543254	0.0371178	0.0402938	0.040141	0.0527044	0.0590033	0.0323042	0.0383025	0.0534517	0.0621588	2.80923	3.2493	3.35464	2.52061	5.3752	2.74431	0.0737045	11.4845	3.37718	0.0448672	0.0616827	0.0533968	0.0381141	0.0528416	0.0726943	12.0882	4.64152	0.0346421	0.0905078	0.0418937	0.0681018	0.0509512	0.0606902	0.0438346	0.0428869	3.88232	4.7625	5.20936	0.0329708	0.0428403	1.85629	1.49165	2.18825	2.69468	1.45679	0.0592223	3.32385	0.0391783	0.0633004
PE(O-42:5)	3.16705	3.80417	3.24388	5.49384	2.50456	2.49308	6.56543	4.25438	3.30026	4.89315	3.55944	7.82197	2.40983	3.91516	4.30955	4.42774	0.0722795	2.73071	4.89202	4.04791	2.04841	5.28501	2.96415	4.99625	4.35503	6.98099	7.79578	8.17201	7.52716	5.29389	8.15124	7.87497	6.15688	4.23909	5.3885	7.56956	4.85821	7.36969	6.94066	6.93216	6.06892	4.84232	7.37191	7.35853	6.32499	8.48741	5.81474	9.39636	11.5562
PE(O-42:4)	0.0565583	0.0362951	0.0489585	1.57474	0.0844864	0.0626879	3.49577	0.0376158	0.0379291	0.0589212	0.0517035	1.68082	0.0797465	0.04	0.0433113	0.464091	0.0594761	0.0622416	0.0319551	0.0407721	0.0602949	0.0399195	0.0545493	0.0504758	0.0487184	1.63149	1.59274	1.59948	1.14205	1.10623	1.68829	1.57641	0.0628975	1.15322	0.889648	1.2751	1.01078	1.66417	0.982026	0.753599	0.0469931	0.924162	0.0581641	1.37756	1.48877	1.79355	1.47525	1.49995	0.0662734
PE(O-41:7) [M+OOH]-	20.5847	23.1729	12.4798	22.6177	10.5154	21.3807	10.7895	34.7321	4.37778	8.97122	15.922	13.33	0.0517348	10.1754	13.2143	11.4472	0.0862151	59.1375	13.704	9.91898	13.6599	0.0435064	16.6413	33.1702	5.86775	35.3659	17.546	22.4246	5.02973	20.7512	14.7679	19.4348	13.6686	13.7208	13.4495	21.8316	26.7966	40.3138	25.2915	46.1458	16.1279	24.0561	24.6744	14.3423	15.1867	27.0148	27.479	24.0431	0.0533152
PE(O-44:9)	0.0439537	0.0484657	0.494448	0.0388112	0.0526712	0.0541183	0.0494987	0.0574181	0.0414046	0.0480168	0.0380633	0.0368381	0.058483	0.0468038	0.0610478	0.0350429	0.0592716	0.0420677	0.0481687	0.0381288	0.0594693	1.54424	0.0549085	0.0458767	0.0544792	0.0436284	1.11555	0.0557784	0.0568435	0.0480589	0.839783	0.0578063	0.0789118	0.03694	0.0361802	0.0376484	0.480334	0.0410261	1.20361	1.51237	0.902075	0.0463229	0.0505643	0.0500153	1.11432	1.88292	1.15242	1.51808	0.0626121
PE(O-44:8)	1.49991	5.54125	5.41373	3.73978	1.53174	0.0544833	6.23414	3.54108	5.09039	10.5166	4.54175	4.77205	3.43449	5.89775	8.51041	5.42468	0.0668627	2.4722	8.70814	7.51986	2.08595	8.12392	5.73747	4.94151	2.49243	5.62054	11.4357	7.16919	3.12607	6.53632	10.3424	8.11713	2.76428	4.44816	5.98813	9.19763	5.54096	8.6572	9.66587	9.69007	6.20465	5.4863	8.82519	10.6329	8.6804	11.0444	7.20912	14.7615	4.98891
PE(O-44:7)	0.0496232	1.1236	1.20272	1.7943	0.052581	0.0445211	2.05572	1.45878	2.50156	3.95526	3.66104	3.42537	0.0719868	0.815369	3.23195	2.34606	0.0874605	0.0586743	2.56371	1.58488	0.05989	3.32019	1.497	1.96844	1.575	4.25971	7.03301	5.53885	2.63131	3.66129	6.15252	4.79754	0.0590652	3.18142	4.00869	5.64591	4.76686	5.48981	5.45762	5.93787	3.74129	2.14591	5.44655	7.55096	5.76922	6.31743	4.80562	7.74852	2.36513
PE(O-44:6)	0.0510059	0.0585545	0.0427634	2.39863	0.0673559	0.0545246	2.21715	1.1796	1.10699	1.72682	0.0550173	2.88769	1.1458	1.24826	0.0618549	1.56352	0.056397	0.0486052	1.46619	0.924669	0.0572182	1.52864	0.959883	1.97331	0.849641	3.04494	4.81123	3.58043	0.084193	2.7512	3.28037	4.38966	0.0880691	1.35961	2.06038	4.71308	3.02998	4.27634	4.17267	3.73	2.17419	1.67635	3.19135	3.38695	3.69228	4.15331	3.14897	5.32942	3.93587
PE(O-42:6) [M+OOH]-	0	0.057492	0	0.0404889	0	0	0	0	0.0505283	0	0	0.031042	0	0	0	0.0480438	0	0.0339797	0	0	0	0	0	0	0	0	0	0	0	0	0	0	0	0	0	0	0	0	0	0	0	0	0	0	0	0	0	0	0.0344246
PE(O-46:8)	0.0568024	0.0399417	0.686896	1.17371	0.0797888	0.0469913	0.878062	0.0359254	0.0367609	0.976959	0.0571834	0.0369445	0.0496871	0.0527279	0.0363559	1.19657	0.0547427	0.0352994	0.0334859	0.0432858	0.0655526	1.302	0.038924	0.0369509	0.0657597	2.10102	4.33334	2.97756	0.0773223	1.21654	2.65598	2.84746	0.0743952	0.0572875	1.75022	2.75481	2.92758	3.40554	3.26703	3.47896	1.64322	0.0595249	2.56511	3.184	2.40447	3.37411	0.0408188	4.40014	0.749177
PE(O-44:6) [M+OOH]-	0	0	0	0	0	0	0	0	0	0	0	0	0	0	0	0.0332374	0	0	0	0	0	0	0	0	0	0	0	0	0	0	0	0	0	0	0	0	0	0	0	0	0	0	0	0	0	0	0	0	0.0458505
PI(17:0)	1.85822	1.78779	1.95475	2.00737	1.55434	1.84161	2.08459	1.8011	2.01732	2.13821	1.91789	2.02974	1.94979	2.16158	2.00029	1.92709	1.50588	1.7141	1.8601	1.75286	1.94265	1.84867	1.80531	1.97329	1.62163	1.79721	2.17647	1.80695	1.65657	1.71671	1.97437	1.80719	1.43432	1.87014	1.95722	1.85904	1.83375	1.63196	1.92824	1.89013	1.75506	1.77018	1.84482	1.8714	1.9947	1.8818	1.65263	1.92521	2.05626
PI(18:0)	1.65871	1.5256	1.74449	1.85912	1.30354	1.61667	1.86176	1.76455	1.96764	1.70996	1.77447	1.90145	1.67443	1.80996	1.8374	1.88246	1.22264	1.80149	1.88909	1.72469	1.37186	1.51354	1.70234	1.75569	1.16028	1.70477	1.74829	1.75485	1.28721	1.67111	1.825	1.71707	1.36245	1.62013	1.72863	1.71916	1.58612	1.65061	1.84462	1.8706	1.40766	1.85374	1.68241	1.80526	1.89072	1.78134	1.93604	1.77116	1.66626
PI(32:2)	0.327178	0.241449	0.148784	0.35428	0.768128	2.0884	0.395045	0.300342	0.700832	0.00208554	1.34352	0.00295673	1.83015	0.00258332	0.00255799	0.00306667	0.224489	0.59758	0.316379	0.179336	0.30586	0.148318	0.176389	0.00173547	0.274565	0.153573	0.00217216	0.00219544	0.178938	0.281078	0.00215702	0.00247986	0.373949	0.39511	0.191115	0.192847	0.27623	0.00263724	0.231898	0.00236669	0.479346	0.453678	0.00305642	0.0017974	0.0020083	0.00233032	0.0476572	0.00262762	0.00370734
PI(32:0)	0.475652	0.302692	0.00259672	0.00239178	0.465543	0.732973	0.277021	0.00207067	0.00219319	0.264278	0.190745	0.288104	0.604797	0.223108	0.38044	0.12645	0.464263	0.00250942	0.199855	0.0407054	0.566599	0.583334	0.324537	0.00265075	0.00195584	0.35504	0.0573653	0.00264704	0.507548	1.58365	0.231012	0.00296666	0.687364	0.452363	0.425107	0.00253057	1.51213	0.331732	0.15768	0.342743	0.577207	0.94845	0.00302664	0.240093	0.00271098	0.272873	0.170662	0.00327497	0.318782
PI(34:4)	0.124096	0.109296	0.00207665	0.195374	0.153859	0.385626	0.285869	0.168808	0.295385	0.114458	0.433413	0.133867	0.338417	0.271159	0.222617	0.141838	0.0844359	0.196384	0.156538	0.120675	0.132347	0.165325	0.298265	0.149281	0.161822	0.107318	0.0028492	0.00268159	0.125624	0.128785	0.0950453	0.00304966	0.166121	0.152382	0.161661	0.137068	0.180127	0.00344049	0.196837	0.00265934	0.259327	0.223183	0.00269083	0.00284834	0.00277247	0.140319	0.00246846	0.00295916	0.167987
PI(34:3)	1.06835	1.37923	1.43497	1.68638	1.86615	3.04606	2.20396	1.72763	3.37345	2.34439	6.78517	1.56775	4.05255	0.948075	0.791011	0.825926	1.21697	1.77812	1.97206	1.34156	1.18902	0.874309	2.2252	1.48366	1.18934	1.01108	0.961562	1.06661	0.808745	1.03382	0.909997	0.842545	2.17895	1.54334	1.79992	2.27013	1.48226	3.69735	2.14628	1.96376	3.7938	3.27538	1.87267	2.49823	0.912838	0.791785	1.08635	0.853401	0.697534
PI(34:2)	17.6898	23.9497	23.2357	23.1632	29.6124	39.8136	32.7573	20.9653	54.2654	36.7016	65.7437	26.7335	65.514	20.2398	15.1847	13.1662	22.4351	26.8248	23.9605	19.6593	19.235	18.2205	34.4734	20.0383	25.2287	24.986	24.9953	21.8352	19.2606	25.5317	21.6589	19.616	38.1337	30.7982	40.6019	42.6355	32.1258	59.4927	40.5375	32.4777	53.5613	52.6932	37.6204	39.5865	22.6995	20.9174	24.709	19.5875	7.60683
PI(34:1)	7.32192	8.64432	9.94067	0.00267903	10.614	15.7889	11.973	6.27269	20.4594	12.2081	31.1537	10.058	20.5647	5.89084	5.45837	5.70799	8.10072	8.36066	8.80493	7.3667	6.03033	6.17049	12.6756	0.00206341	0.00179612	7.07427	6.378	4.85465	5.55995	8.28193	5.56526	6.35792	10.8715	7.17622	12.1923	10.0288	10.5426	14.6055	11.2693	8.89715	23.0302	20.9646	11.7686	12.5948	5.21157	3.97489	5.87647	0.61774	0.00319447
PI(34:0)	0.504919	0.364937	0.36083	0.169275	0.355598	0.453642	0.466614	0.493206	0.212017	0.442179	0.40369	1.03099	0.410249	0.615337	0.699085	0.503048	0.326614	0.00275093	0.00218154	0.171096	0.00175568	0.68802	0.00308957	0.433302	0.339318	0.496471	0.280971	0.00201588	0.55656	1.95339	0.525826	0.00243416	0.796162	0.499404	0.856267	0.339054	5.20221	0.377495	0.673663	0.0019148	0.52264	1.71798	0.339051	0.360912	0.413646	0.00271242	0.417487	0.00254438	3.07874
PI(35:3)	0.143459	0.11899	0.180717	0.00207137	0.128798	0.158595	0.177071	0.0725869	0.324593	0.118238	0.21142	0.00295511	0.104744	0.00261581	0.088099	0.00197977	0.141564	0.00204239	0.158922	0.134055	0.0929139	0.125713	0.230037	0.00228384	0.091511	0.138676	0.116577	0.160237	0.0921295	0.117296	0.123397	0.168931	0.117571	0.115354	0.00238799	0.164107	0.147238	0.0024394	0.00267671	0.159763	0.102227	0.130019	0.129876	0.123163	0.136911	0.172426	0.0737652	0.128457	0.107739
PI(35:2)	0.392556	0.574465	0.851691	0.248737	0.474271	0.513145	0.860263	0.467824	0.772694	0.760963	0.813535	0.575532	0.90096	0.582802	0.600587	0.688043	0.600518	0.496345	0.879768	0.6292	0.281466	0.736435	0.749917	0.425657	0.509002	0.897767	1.03378	0.948094	0.683565	0.726073	0.686939	0.648568	0.607186	0.571351	0.845019	0.88425	0.958572	1.30813	0.898667	1.11309	0.735928	0.994459	0.928143	0.932999	0.83443	0.882837	0.691715	0.699754	0.195289
PI(35:1)	0.00165133	0.104799	0.184283	0.00205094	0.0985946	0.143684	0.00192431	0.00209589	0.00168502	0.202357	0.00305467	0.134783	0.159412	0.13536	0.00205287	0.00231153	0.134339	0.00239658	0.135267	0.00247255	0.103927	0.142767	0.132094	0.00263951	0.0740324	0.1171	0.116489	0.00248093	0.0985295	0.13145	0.00278691	0.00280774	0.134122	0.0863109	0.161159	0.167663	0.211147	0.00291615	0.0823538	0.148455	0.246187	0.322226	0.00202483	0.00208648	0.00285904	0.0028457	0.00176632	0.00298023	0.00341254
PI(36:5)	1.06595	1.19803	1.70517	2.88941	1.39746	2.43923	2.15359	2.01765	3.42203	2.3604	6.27104	1.35421	3.55208	2.19558	1.98068	2.24368	0.96384	3.15096	2.1605	2.12107	1.1641	0.992898	3.14309	1.96513	1.2295	1.28585	1.34444	1.51475	0.810769	1.17867	1.54511	1.34822	1.31699	1.5103	1.7458	2.68339	1.46146	4.05257	3.51274	2.596	2.01611	2.33065	1.75785	2.33832	1.36529	1.67298	2.10932	1.80681	1.3295
PI(36:4)	57.7731	56.1432	62.9207	107.467	48.7989	72.8142	84.5056	79.0761	125.628	97.6512	128.989	65.837	71.4939	78.0219	68.5629	61.503	37.9074	132.377	82.4845	88.3251	47.9733	64.8828	108.722	83.9913	50.4384	54.525	66.2377	65.2869	42.0057	59.1347	70.0759	66.2886	56.5886	59.6728	73.5408	117.47	60.5869	110.084	117.25	97.7799	72.9898	83.9843	85.561	83.1889	70.3665	84.1356	92.3489	84.1646	113.198
PI(36:3)	36.084	33.4052	43.9056	55.9379	36.2521	38.91	47.2869	50.1961	71.2956	50.3859	110.327	31.5582	50.6782	26.9742	24.3838	26.0763	25.0121	34.1989	49.2998	37.4154	28.202	26.2313	58.0594	52.3213	28.1753	37.0428	49.0675	49.4207	21.0908	25.0846	38.0684	35.3227	27.97	29.5873	34.4054	56.4616	25.1894	55.9842	59.2803	47.0588	38.497	40.6541	37.5596	41.267	41.8216	37.8819	34.9961	45.2472	21.307
PI(35:3) [M+OH]-	0.553869	0.605869	0.189448	0.134154	0.284369	0.442953	0.0026802	0.328194	0.00289347	0.00173565	0.002391	0.00207865	0.208448	0.00184329	0.00228925	0.00299091	0.448272	0.170938	0.0607051	0.00274528	0.509216	0.00228519	0.0413686	0.217327	0.447962	0.192163	0.00204455	0.00261505	0.192033	0.221631	0.100779	0.00211404	0.371301	0.244913	0.158187	0.0022813	0.442239	0.16226	0.00196303	0.235691	0.112627	0.152914	0.00207003	0.0028261	0.00252222	0.00215451	0.165921	0.00237983	0.00269127
PI(36:2)	64.119	77.5411	101.667	75.8508	72.0261	74.2536	102.688	81.4728	129.392	112.81	178.03	140.311	101.68	75.9244	71.1175	82.6988	77.1184	59.9523	95.3941	98.4379	47.7025	59.5867	116.442	86.5933	62.3562	100.308	126.609	116.781	63.6276	75.1846	101.571	97.7973	72.372	80.7521	107.696	137.959	81.7519	198.22	114.355	112.412	116.791	124.155	137.016	135.761	98.895	94.1355	98.0404	100.385	17.4602
PI(36:1)	7.0483	9.35243	14.5707	8.20545	9.97663	10.834	13.3147	8.47126	17.1112	13.1597	34.5698	17.7023	13.0324	6.92172	6.41441	12.3962	10.2105	8.28465	11.0271	11.9611	4.60726	6.5648	17.893	8.72158	6.09854	10.0507	11.0436	8.5141	5.31801	7.73491	8.37954	12.4756	7.8167	5.94445	10.8952	13.8043	6.5811	19.1072	11.499	11.3518	19.7363	17.7433	17.7241	15.0746	7.96501	7.38337	9.0281	9.78493	3.19915
PI(34:2) [M+OOH]-	0.00197057	0.00216337	0.00178622	0.00191949	0.0018774	0.0992059	0.00190832	0.00230204	0.00172517	0.00295352	0.00235872	0.0029457	0.00200747	0.00270454	0.00286139	0.00239735	0.00172394	0.00268462	0.00248312	0.00326164	0.00164977	0.00196173	0.00291059	0.00291554	0.0614275	0.00180814	0.00270893	0.00195763	0.00136407	0.00163172	0.00258724	0.00315974	0.00208398	0.00178213	0.00223826	0.00234907	0.00161837	0.00321916	0.00228664	0.00236731	0.00228735	0.0858779	0.00177601	0.00293517	0.00248248	0.00251032	0.00234228	0.00214852	0.00289545
PI(36:0)	0.229677	0.162721	0.00259471	0.0811246	0.15101	0.285627	0.00226076	0.00196765	0.00208477	0.00238639	0.0026082	0.157264	0.0018514	0.00268564	0.00268933	0.00227788	0.127148	0.00305227	0.00222552	0.00289274	0.0980943	0.12331	0.00187268	0.0020327	0.00167312	0.00165466	0.00218523	0.00237418	0.120381	0.0753789	0.00186182	0.00350064	0.00134469	0.00168702	0.00257098	0.00248017	0.0709193	0.00322535	0.00287828	0.00287083	0.00140268	0.00246212	0.00185402	0.00216373	0.00170918	0.00200436	0.00195769	0.00226335	12.1474
PI(37:5)	0.0953591	0.00183866	0.147965	0.14684	0.18368	0.182127	0.172852	0.00250009	0.225345	0.00254215	0.198757	0.068367	0.188042	0.00162815	0.115391	0.152289	0.00215736	0.00193207	0.254718	0.167738	0.0812817	0.00226204	0.157715	0.0916247	0.0871467	0.113141	0.127364	0.184697	0.00137469	0.0829624	0.126784	0.145426	0.124823	0.101263	0.00187552	0.261034	0.106972	0.192927	0.253684	0.192186	0.0858733	0.119532	0.00179886	0.00235008	0.0901677	0.00243318	0.00280366	0.109773	0.00404987
PI(37:4)	2.10586	2.49077	3.72651	2.03717	1.35092	1.6766	3.64772	2.83447	2.83595	3.53905	1.53759	2.31492	1.5008	4.02646	4.57834	4.52608	2.22597	3.39434	5.22841	4.89831	1.56804	4.32221	3.73789	2.64586	1.92465	3.2668	4.17887	4.21791	2.41205	3.53741	3.45576	3.58181	1.83956	2.06215	2.52254	5.0637	3.33434	4.32633	3.49465	4.45443	1.58239	2.59823	3.40742	3.71718	3.50867	5.57963	4.05427	4.88567	7.016
PI(36:4) [M+OH]-	0.401965	0.541933	0.00223818	0.154597	0.353764	0.67991	0.298119	0.00168956	0.241942	0.108337	0.569291	0.00343667	0.976167	0.169424	0.00266623	0.0027355	0.487302	0.579313	0.305307	0.157538	0.427157	0.152828	0.364393	0.328085	0.539042	0.665819	0.212812	0.159402	0.282236	0.443711	0.190356	0.234363	0.669854	0.398663	0.392398	0.327671	0.584348	0.615376	0.447588	0.590249	0.563844	0.00218851	0.365908	0.177882	0.211937	0.251793	0.38124	0.00192239	0.00340612
PI(37:3)	0.252205	0.262107	0.47021	0.35331	0.25305	0.372725	0.464091	0.540639	0.929403	0.4417	0.57549	0.294179	0.348193	0.60403	0.498735	0.299505	0.291115	0.517724	0.600806	0.561241	0.296979	0.415296	0.73132	0.379257	0.200837	0.400017	0.566514	0.375571	0.189494	0.323711	0.503612	0.501805	0.224162	0.332421	0.380985	0.381803	0.359205	0.646084	0.506163	0.6551	0.377997	0.504182	0.416582	0.619217	0.577536	0.352557	0.498114	0.508818	0.485144
PI(36:3) [M+OH]-	0.677855	0.732264	0.870098	0.985747	0.701318	1.22244	1.28549	1.34311	0.384819	0.00292169	1.22238	0.165167	2.33569	0.231551	0.210431	0.359864	1.02366	0.893908	1.10852	0.542575	0.907615	0.357954	1.0476	1.22816	0.642809	0.857873	0.652434	0.537316	0.444189	0.361956	0.573185	0.924145	0.934182	0.60758	0.849074	1.09552	0.606708	0.830487	1.09567	0.661659	1.36458	1.07341	0.799021	0.6582	0.780794	0.517865	0.760268	0.575793	0.00249647
PI(35:3) [M+OOH]-	0.632345	0.710875	0.502053	0.273919	0.287114	0.773197	0.0794412	0.304156	0.00180964	0.0592146	0.1514	0.0036783	0.160059	0.00169723	0.0029171	0.00281141	0.516816	0.400108	0.140415	0.00294525	0.520227	0.0645532	0.236358	0.445754	0.00210199	0.387573	0.0853429	0.0675638	0.00222215	0.391856	0.133198	0.00337933	0.515553	0.00132101	0.171362	0.118454	0.431047	0.18111	0.171679	0.20152	0.292793	0.250408	0.155101	0.00284686	0.00176243	0.00191419	0.289696	0.14451	0.129194
PI(36:2) [M+OH]-	0.737454	0.86	0.953848	0.736925	0.931463	1.25242	1.04094	1.04325	0.465607	0.00202976	0.729068	0.530178	2.0628	0.445576	0.356681	0.384371	1.50457	0.659187	0.775471	0.654595	0.981654	0.549423	0.951642	1.06187	0.833611	1.13245	0.703547	0.694678	1.00119	0.743008	0.799921	1.09791	1.24007	0.83776	1.06113	1.18635	0.94719	1.60647	0.791811	0.740001	1.87447	1.54361	1.5128	0.953598	1.08031	0.559391	1.00402	0.753509	0.00364829
PI(38:7)	0.00214177	0.00147088	0.00259566	0.238128	0.129898	0.305455	0.487522	0.24275	0.262595	0.385211	0.755696	0.00265508	0.321324	0.00277409	0.200769	0.246722	0.00235917	0.389458	0.392609	0.191105	0.0014904	0.127085	0.255193	0.199883	0.00185966	0.20184	0.255455	0.345851	0.00136729	0.166221	0.107578	0.151717	0.356602	0.294506	0.266393	0.698408	0.209481	0.517642	0.26509	0.437707	0.35272	0.251607	0.190336	0.409353	0.304021	0.381104	0.232208	0.328931	0.00275623
PI(35:2) [M+OOH]-	0.00176153	0.00156546	0.00273681	0.11675	0.0253073	0.0018006	0.0976344	0.0777053	0.00232649	0.00206969	0.00249007	0.128351	0.00197455	0.00222785	0.00243761	0.00304094	0.00230892	0.00300677	0.00303821	0.0842596	0.00189858	0.0745842	0.0780478	0.136129	0.00121643	0.00173518	0.130916	0.085084	0.00220489	0.00136404	0.00237437	0.124884	0.00129888	0.0704725	0.0970839	0.136667	0.0639819	0.130842	0.00180764	0.00317179	0.0476297	0.050073	0.00177503	0.0904972	0.127099	0.00260348	0.00289521	0.106586	0.163927
PI(38:6)	4.46372	4.70156	6.52009	6.886	5.22424	6.95703	9.94731	9.2558	8.7636	7.62347	13.9356	5.10925	8.04704	11.3492	10.2795	13.451	3.46501	8.22628	9.36583	8.76985	4.44364	5.51631	8.14278	7.80762	4.78964	6.57187	8.89694	10.0516	5.48376	7.36735	7.47342	8.02365	5.53318	6.69173	5.94603	13.9085	5.62151	11.3688	9.69938	11.1107	5.66163	6.31723	6.83363	7.7383	8.14209	10.1042	8.36004	11.695	7.13484
PI(38:5)	76.4799	52.5698	78.4057	137.19	74.2246	88.9531	100.015	130.3	114.753	86.2342	169.735	51.5736	70.5809	56.1675	47.6167	46.8495	35.4613	123.954	85.9007	73.0974	59.0464	53.3151	105.079	110.207	38.4825	45.6617	60.5827	68.1535	39.8816	48.3895	65.866	58.1805	44.8089	51.33	48.5671	109.587	36.6945	78.0922	98.06	70.6207	54.2694	58.2872	52.3773	58.998	56.3126	67.3469	58.973	68.1226	161.97
PI(38:4)	672.611	648.955	810.831	994.97	490.018	534.038	779.308	906.179	662.537	768.101	579.143	971.97	287.948	764.034	844.643	932.099	507.747	879.486	819.365	1034.57	491.916	657.528	868.422	968.131	461.961	635.261	856.747	898.29	475.466	751.216	803.86	832.591	1.35984	484.435	546.354	1010.77	560.449	855.533	711.043	813.375	462.642	537.285	694.649	700.047	754.736	1004.8	812.652	1042.34	475.191
PI(37:4) [M+OH]-	0.00214125	0.00127837	0.00256245	0.00253066	0.00190749	0.0017961	0.00273547	0.00184123	0.00166864	0.00294742	0.00192951	0.00324201	0.00237752	0.00177978	0.00172774	0.00213215	0.00187384	0.00274579	0.00200366	0.00246249	0.00151748	0.00216073	0.00267198	0.00240257	0.0019573	0.00183348	0.00285906	0.00221298	0.00151707	0.0013692	0.00190965	0.00293247	0.00189751	0.00155953	0.00256277	0.00333453	0.00212042	0.00269918	0.00242225	0.00314342	0.00140823	0.00160597	0.00242783	0.00192944	0.00205301	0.00225614	0.00269158	0.0030877	0.00257461
PI(38:3)	0.989322	1.65721	6.22814	6.20562	9.0984	7.10196	8.65139	7.62216	28.8896	5.76897	25.6976	5.28979	18.2843	9.56506	6.92228	2.45665	6.76724	8.9045	11.1285	4.24382	6.78502	2.35354	14.4359	9.00301	14.4418	4.87439	6.56699	6.22837	7.09378	3.02958	6.11343	9.24426	8.94554	6.74786	17.1401	9.55073	7.46325	28.2083	14.6527	19.8717	11.751	25.1829	19.8476	27.0852	5.1004	6.24706	9.90321	5.12716	7.08127
PI(36:4) [M+OOH]-	0.136458	0.184199	0.00212307	0.00219789	0.0867333	0.285568	0.00182479	0.110399	0.00265372	0.00251389	0.00303923	0.00279387	0.192522	0.00196841	0.00251537	0.0019587	0.11806	0.00244523	0.00252779	0.00336585	0.171334	0.00205969	0.0022306	0.00252291	0.144368	0.00223745	0.00171129	0.00194998	0.0564974	0.00171852	0.00288115	0.00334416	0.119665	0.00232467	0.0820271	0.00264685	0.00185138	0.00369875	0.00226008	0.00294325	0.127014	0.00163168	0.00203417	0.00263227	0.00168421	0.00274839	0.00249656	0.0019992	0.00287675
PI(38:2)	0.107298	0.406345	0.300146	0.449938	0.378376	0.537744	1.13603	0.27693	0.819323	0.857793	1.82913	1.41204	0.867952	0.355851	0.531138	0.421876	0.00151943	0.635908	0.614113	0.666636	0.19605	0.286693	0.528276	0.287258	0.0897418	0.23585	0.253771	0.319951	0.164491	0.201443	0.277081	0.00340178	0.342929	0.124383	0.223538	0.547295	0.271718	1.05438	0.490665	0.462932	0.65686	0.568513	0.660677	0.651062	0.365474	0.104611	0.215331	0.369191	0.0027514
PI(36:3) [M+OOH]-	0.120006	0.16781	0.0018204	0.00186299	0.12309	0.317575	0.00236473	0.00171092	0.00198063	0.00228279	0.15473	0.0025515	0.181932	0.00259689	0.00195733	0.0023269	0.108934	0.00268514	0.00243497	0.00311172	0.157516	0.00206397	0.00266015	0.0856792	0.128906	0.478278	0.00187631	0.00234467	0.0366914	0.0603976	0.00228687	0.00336214	0.00228183	0.0021524	0.00231148	0.00283044	0.0807995	0.331144	0.0636501	0.169655	0.185173	0.146494	0.00190648	0.0866962	0.00196916	0.0025706	0.0028996	0.0029302	0.00397263
PI(36:2) [M+OOH]-	0.16264	0.382645	0.194714	0.00282784	0.217017	0.424633	0.00282622	0.117705	0.00259545	0.00188356	0.00289716	0.00305488	0.201717	0.0019318	0.00231674	0.00256478	0.29629	0.00204232	0.00265649	0.00344331	0.179939	0.00220143	0.00251001	0.143027	0.262236	0.26754	0.00220779	0.048931	0.148589	0.190622	0.118755	0.00325596	0.480536	0.264722	0.195232	0.00355902	0.432447	0.391458	0.115958	0.221571	0.437544	0.369332	0.378851	0.157573	0.00199448	0.00301274	0.0028597	0.00232288	0.00385672
PI(39:5)	0.348924	0.186459	0.500011	0.306816	0.293401	0.340787	0.641356	0.648063	0.435286	0.430731	0.257283	0.222861	0.241402	0.358903	0.436085	0.268957	0.152336	0.561865	0.47072	0.460879	0.224152	0.442677	0.471147	0.560139	0.150349	0.339427	0.500662	0.535736	0.307984	0.466583	0.498129	0.346809	0.267978	0.280023	0.249775	0.748729	0.309667	0.450862	0.720381	0.525056	0.354213	0.344029	0.367405	0.3494	0.428335	0.578458	0.392832	0.541562	2.49325
PI(38:5) [M+OH]-	1.07156	0.532602	1.3646	1.47689	0.637415	1.29795	1.06622	1.56669	0.97732	0.00257972	1.57172	0.572807	1.47597	0.868346	0.700263	0.990624	0.724808	2.04293	1.01966	0.00206952	0.926769	0.488848	1.03677	1.7894	0.688288	0.778981	0.637181	0.579373	0.601268	0.770428	0.750675	0.00253964	0.568011	0.76243	0.869327	1.07071	0.8269	1.64426	0.99557	1.2468	0.995637	1.04461	0.00265472	0.826005	0.568388	0.745146	0.957857	0.636899	1.14857
PI(39:4)	1.24317	1.18225	2.68605	1.39091	1.09321	1.19922	3.19921	2.33328	1.92839	2.58623	0.752935	2.16919	0.636254	2.46587	3.44561	3.49946	1.93511	3.32554	3.57917	4.23121	1.08767	2.39499	3.32653	2.17675	1.24789	2.15849	3.35855	2.97997	1.87729	2.49429	2.45444	2.80074	1.63586	1.6396	1.99061	4.69502	2.43912	3.89592	3.52238	3.58431	1.48809	2.38721	2.94784	3.12595	2.79158	4.33373	3.35076	3.44477	3.47512
PI(38:4) [M+OH]-	4.08006	4.98422	4.23897	3.88075	2.32404	3.78274	2.56076	3.45727	2.52427	2.37684	3.42943	2.59132	3.27643	2.26248	3.23123	3.65471	2.77617	5.7631	3.09118	1.9044	3.0413	1.95013	3.25774	4.4669	2.71229	6.94148	2.44428	2.27701	2.37347	3.65446	2.88044	2.21347	3.71206	2.737	3.30319	3.34967	4.0632	5.26548	2.76006	4.516	3.71783	3.37794	3.83094	2.79308	2.22494	3.25493	3.77704	2.10739	2.63762
PI(37:4) [M+OOH]-	0.00142504	0.00206671	0.0022835	0.0793029	0.0235736	0.00236931	0.00186039	0.00215792	0.00186734	0.00190238	0.00283409	0.0020843	0.00245994	0.00253534	0.00239895	0.00267821	0.00200653	0.0399727	0.00201438	0.00222428	0.0013518	0.00143989	0.00202774	0.0594715	0.00154119	0.00177908	0.00271303	0.00200384	0.00179541	0.00159606	0.00277811	0.00367157	0.00217714	0.0018542	0.00218798	0.00281027	0.00195029	0.00321684	0.00181837	0.00301123	0.00175213	0.00152115	0.00214592	0.00254434	0.0285968	0.0029655	0.00295697	0.00202306	0.107461
PI(38:3) [M+OH]-	0.139392	0.131076	0.089237	0.00269015	0.0731586	0.217047	0.00197005	0.00213709	0.226487	0.00275397	0.00259478	0.00268329	0.263117	0.0970873	0.00236836	0.00205672	0.137086	0.113138	0.00203097	0.00349662	0.0996911	0.0021026	0.155242	0.00241902	0.10399	0.00251819	0.00187671	0.00205098	0.00213426	0.0690726	0.00267035	0.00302675	0.169685	0.164287	0.155831	0.144881	0.083591	0.199491	0.00262695	0.00242668	0.192957	0.00238511	0.00181898	0.00298774	0.00188772	0.00187898	0.00223529	0.00317624	0.00294544
PI(40:8)	0.47435	0.435561	0.667391	0.00281167	0.474449	0.419434	0.705228	0.793652	0.44779	0.413233	0.782667	0.630971	0.581193	1.26809	0.832599	0.935332	0.338031	0.692493	0.486234	0.625586	0.502608	0.594269	0.919336	1.0531	0.55846	0.480791	0.98668	1.04354	0.603857	0.951503	0.80979	0.638222	0.40655	0.739413	0.57866	1.05593	0.830023	0.808606	1.02345	1.17019	0.356513	0.422153	0.506794	0.485147	0.892841	1.2983	1.25389	1.12045	0.25249
PI(40:7)	0.810443	0.514189	0.63634	0.975	0.681235	0.737619	0.99697	1.27865	1.14706	0.657033	1.75322	1.10066	1.11527	0.572308	0.786729	0.564394	0.334917	1.16718	1.01874	0.801885	0.4356	0.863099	0.879821	0.935618	0.44532	0.547507	1.04974	0.890735	0.460226	0.565597	0.752908	0.911464	0.449345	0.503275	0.536305	1.0122	0.609566	0.95995	1.08076	1.04705	0.481102	0.928262	0.608538	0.675615	0.708776	0.954311	0.724538	1.04762	0.73156
PI(40:6)	2.83825	2.08898	2.94869	4.04576	2.84685	2.90243	5.01972	5.24783	5.18197	4.5158	7.58739	9.53204	4.9651	3.81239	4.42146	3.526	2.40341	5.41978	4.6452	4.80362	2.27538	3.46387	4.95323	4.0479	1.94736	2.54106	5.37754	4.26121	2.21539	4.41246	2.84003	3.50463	2.29789	2.19743	3.1622	4.81162	4.63801	6.54558	5.37868	7.32002	2.62969	7.9113	3.65161	4.48986	3.16934	4.0475	4.05574	4.04167	3.29968
PI(40:5)	3.1878	3.13476	3.67527	6.80533	3.91755	4.4999	7.48884	6.25198	7.55629	5.39506	8.5014	8.03118	5.81693	5.19365	5.36771	3.85104	2.79194	7.41632	5.84681	6.29043	3.44904	3.5288	5.44729	6.35713	2.31571	2.66939	4.74691	4.15703	2.71442	4.06519	3.70699	4.00792	2.72118	2.73749	3.21365	6.05725	3.50218	6.84815	5.54304	6.64968	3.46667	6.19483	4.22152	5.34162	3.42597	4.61115	4.1947	4.64616	4.72804
PI(38:6) [M+OOH]-	0.0020486	0.00197172	0.0023145	0.00205491	0.00149176	0.00178342	0.00261522	0.0018417	0.00232217	0.0029834	0.00296443	0.00296005	0.00225672	0.00249723	0.0018528	0.00249599	0.00242789	0.0022022	0.00207545	0.00250087	0.00185268	0.00157353	0.00303742	0.00255517	0.00182018	0.0021103	0.0025202	0.00261692	0.00230504	0.00137119	0.00193774	0.00265367	0.00210404	0.00212033	0.00269869	0.00256935	0.00225052	0.00255923	0.00244174	0.00189623	0.00205816	0.00160751	0.0025667	0.00232459	0.00201104	0.0026481	0.00172749	0.00324962	0.00393158
PI(40:4)	3.90758	3.78095	4.21826	8.03292	4.59093	5.03455	6.14471	6.39587	7.72701	6.56011	7.91797	11.4889	5.12639	5.89885	6.72718	4.45425	3.17664	8.53199	5.96439	7.21573	3.75074	3.57862	7.28329	8.19472	3.40841	3.60985	5.51333	5.44853	3.12516	4.25214	5.48664	5.39436	3.14576	3.59515	3.72201	7.26457	3.58831	8.76281	6.35078	7.1878	3.87129	5.80442	5.76795	6.70386	5.11143	5.77205	6.22767	5.16745	2.61712
PI(38:5) [M+OOH]-	0.282103	0.326043	0.169555	0.231109	0.176168	0.371073	0.00241542	0.233958	0.0021814	0.00270188	0.00223513	0.00352011	0.187178	0.00277917	0.00217842	0.00297785	0.00166222	0.00188613	0.00226431	0.00253762	0.25674	0.00155269	0.21553	0.350326	0.138482	0.203625	0.00216416	0.00217495	0.00195508	0.117293	0.00243923	0.00303658	0.110468	0.0989536	0.00166499	0.00265561	0.149717	0.00295313	0.00237069	0.00247914	0.113872	0.234869	0.0024672	0.00247435	0.00173569	0.00184574	0.00282733	0.138074	0.00412269
PI(38:4) [M+OOH]-	1.58931	2.07883	1.67922	1.62596	0.747658	1.44229	0.721954	1.69741	0.481731	0.374029	0.778411	0.4961	0.571478	0.548498	0.598724	0.668949	1.03618	2.35094	1.12743	0.492536	1.19102	0.424255	1.02361	1.84574	1.12533	2.00221	0.688063	0.675174	0.583906	1.24629	0.925177	0.465322	1.0184	0.886682	1.1146	1.05294	1.6506	1.60565	0.761808	1.61915	1.09625	1.18698	1.14009	0.723325	0.65217	1.14351	1.23073	0.667646	0.371153
PA(34:2)	2.4825	2.71819	2.42646	1.84553	0.660583	2.41482	5.55276	1.88112	2.43079	4.02129	3.35974	2.77346	5.67929	4.26836	5.85789	8.71699	0.718903	2.99863	4.26408	3.68858	1.816	7.19703	2.70451	0.00418086	2.57712	5.11168	2.86863	4.66941	1.97565	4.14397	2.23151	3.21753	2.13645	1.94713	1.55189	4.39784	3.54817	3.65124	3.2506	3.091	3.48745	2.48596	3.02181	3.74841	3.27674	3.90309	2.56404	5.11856	2.94189
PA(34:1)	1.52765	0.0064104	1.30885	0.957432	0.00807502	2.55125	3.3338	1.1217	0.00746958	1.47299	3.38282	1.27507	0.0133228	1.24968	1.46253	2.30664	0.0151161	2.49815	1.3953	0.00466781	0.881086	2.40379	1.71752	0.92519	0.712921	2.14577	0.719483	1.3568	0.543211	1.6865	1.19519	1.23765	0.830067	0.623249	0.701323	1.84144	0.814139	2.11847	1.45749	0.977431	2.1242	1.66931	1.78	1.92153	0.914538	0.00696699	1.04158	1.40021	0.00581901
PA(36:4)	1.55901	0.954221	0.571087	0.830706	0.547749	1.24092	1.96833	1.40454	0.946443	1.91864	1.50152	1.64602	2.43874	1.52626	1.89257	3.4044	0.487822	1.85563	1.62438	1.39863	0.653194	1.93304	0.948857	1.84059	0.0159594	1.39203	1.19157	2.16026	0.710407	1.29291	0.647706	1.19699	0.903593	1.01684	0.478141	1.67518	0.444142	1.23434	0.799558	0.962871	0.94847	0.615165	1.34933	1.06957	1.23947	1.12916	1.23859	2.06302	1.3397
PA(36:3)	0.0128427	0.939169	0.00484471	1.00471	0.0134541	0.00904013	2.2241	1.26931	0.00734517	1.65279	2.22193	1.06021	0.0177381	1.65693	1.83484	3.36226	0.0139176	1.56975	1.88094	1.50363	0.0140558	0.00647814	1.17983	1.88119	0.0146127	1.33973	0.82269	1.74845	0.844055	0.603599	0.513778	1.12545	0.585923	0.543057	0.00562613	1.42287	0.464849	0.905496	0.957475	0.404406	0.755789	0.587923	1.15278	1.0976	0.798004	1.21587	1.32748	1.40455	2.4221
PA(36:2)	0.0113169	0.00817835	0.00479673	1.70575	0.0132947	0.0100613	4.07102	0.00432707	0.00730844	0.0060945	0.00494769	0.00456642	0.0180798	0.0054161	0.0068581	6.6132	0.0150707	0.00446664	3.27805	0.00431233	0.0135218	4.03182	0.00520728	0.00585466	1.89492	4.0993	2.94847	5.17789	1.17572	3.47979	1.82682	3.11079	0.00872761	0.00627518	1.39156	3.68638	1.863	2.97245	1.7512	2.62564	1.92368	1.25996	2.63912	2.91736	3.16997	4.26638	2.445	4.61694	0.00609206
PA(36:1)	0.00992701	0.00887938	0.00744692	0.00395031	0.00844687	0.00844433	0.00692916	0.00561469	0.00521527	0.00528381	0.00554218	0.00750243	0.0179644	0.00695401	0.00561525	0.00509443	0.0132873	0.00617606	0.00398507	0.00483286	0.0138053	0.00820708	0.00536777	0.00593069	0.146686	0.688928	0.299063	0.544951	0.00864038	0.600321	0.243409	0.208917	0.00910144	0.00929513	0.00793804	0.518344	0.153439	0.569414	0.00432514	0.218979	0.23489	0.333387	0.596898	0.571543	0.375463	0.409207	0.349194	0.00640892	0.0100792
PA(38:6)	0.012112	0.260261	0.0071728	0.157597	0.0131794	0.0113135	0.778917	0.00400966	0.00620417	0.413346	0.596313	0.792462	0.641045	0.56582	0.574223	0.9821	0.0143798	0.54959	0.637248	0.789964	0.0163301	0.422051	0.00464102	0.350524	0.0130934	0.198038	0.28527	0.357804	0.00931554	0.298976	0.00489331	0.557253	0.0074197	0.00845009	0.00620178	0.484166	0.00776984	0.00765991	0.00484328	0.109409	0.00500148	0.0064758	0.44006	0.402804	0.00479285	0.00718979	0.532662	0.710083	0.00632239
PA(38:4)	0.0102974	0.00646165	0.00636327	0.931256	0.0122117	0.0076288	1.30096	1.56555	0.358699	0.00542176	0.00397886	0.00502402	0.0144156	0.00638743	0.00493461	0.00497146	0.0147712	1.63338	0.00485409	1.47488	0.0122364	0.00822598	0.00556316	2.59124	0.0148538	1.08567	0.720508	1.68814	0.00779072	0.00914044	0.574223	1.45759	0.00815278	0.978086	0.00481906	0.00685689	0.0102589	0.857939	0.40485	0.756526	0.00641665	0.315737	1.14122	0.73865	0.00399798	0.814624	2.11212	1.98673	0.00739719
PA(40:6)	0.0120519	0.00681716	0.00527731	0.192294	0.00774691	0.010504	0.00441407	0.00454225	0.00610924	0.731109	0.00456033	0.00497036	0.0140322	0.00617047	0.00586747	0.00580012	0.0135371	0.00561093	0.00458418	0.848553	0.0164387	0.00851937	0.250491	0.00509494	0.0156643	0.338662	0.404194	0.309151	0.00984337	0.323652	0.00557611	0.498509	0.0112789	0.3394	0.0065496	0.52086	0.00966508	0.00515183	0.00649779	0.00524637	0.00803665	0.00709111	0.338436	0.26331	0.264188	0.301444	0.702846	0.744761	0.00749603
BMP(29:0)	0.147051	0.26733	0.179373	0.292165	0.195594	0.00222298	0.3076	0.384673	0.19131	0.250069	0.333864	0.207348	0.00284496	0.181378	0.129082	0.00136128	0.00299699	0.22224	0.149468	0.00157471	0.249916	0.191646	0.230847	0.261549	0.00187575	0.217491	0.176553	0.150124	0.00262723	0.214593	0.139009	0.237898	0.00242268	0.294541	0.263023	0.119756	0.0723097	0.00164843	0.0695471	0.00109015	0.291162	0.136631	0.26853	0.185165	0.249413	0.00171393	0.235596	0.156686	0.0441037
BMP(30:0)	0.00235206	0.299576	0.257548	0.150236	0.00248988	0.00154801	0.00160554	0.00123963	0.00141265	0.00197637	0.00135441	0.00160605	0.00277997	0.362124	0.00177083	0.00103864	0.11102	0.00182164	0.00154646	0.00181875	0.00167405	0.00180401	0.00127908	0.308804	0.00176122	0.00129742	0.205487	0.00161983	0.00273679	0.00183305	0.272345	0.218187	0.00246982	0.00174396	0.00139177	0.00215386	0.00118155	0.00116646	0.00153265	0.00146725	0.0017313	0.00184711	0.00154823	0.00169269	0.00174493	0.00151487	0.00139293	0.00121183	0.124912
BMP(32:3)	0.216793	0.132096	0.137907	0.3031	0.18275	0.48224	0.230556	0.296496	0.35612	0.278072	0.242223	0.00165216	0.242936	0.305847	0.232489	0.238917	0.0618232	0.375397	0.28718	0.323527	0.0017916	0.350761	0.314537	0.138344	0.00180837	0.00142312	0.00149804	0.00185164	0.00212879	0.00135185	0.0011841	0.00146922	0.00231155	0.0019297	0.00134167	0.0020862	0.00175804	0.00121735	0.00136878	0.00138745	0.00127313	0.00160979	0.00149183	0.00175304	0.00166695	0.00148568	0.00135598	0.00151183	0.00341496
BMP(32:2)	5.17677	2.10978	3.91566	6.95324	3.16668	8.54887	3.19598	3.47323	5.65692	3.22415	5.26331	1.72018	3.96211	3.78796	1.96435	2.54058	1.66572	5.01583	2.70297	3.13914	3.00944	2.26706	4.9248	3.41424	0.860373	0.548546	0.00132782	0	0	0.77279	0.00100834	0.529735	2.19323	1.03727	0.522255	0.843912	0.505855	0	1.58735	0.854866	0.00102888	0.888606	0.00153784	0	0.41151	0	0.635382	0.439209	0.29492
BMP(32:1)	6.31861	2.35009	3.17312	6.65387	4.46603	8.2625	3.28456	3.46336	5.49425	3.24665	4.93768	2.06114	3.41476	3.30472	1.66828	1.95948	1.82687	5.67448	2.06192	2.99215	3.33094	1.56072	5.74425	3.99204	1.2368	0.642382	0	0	0	0	0	0.446422	8.05017	1.22338	0	0	0	0	0	0	0	0	0	0	0	0	0.818068	0	0.204136
BMP(32:0)	0	0	0	0	0	0.000973063	0	0	0	0	0	0	0	0	0	0	0	0.00104043	0	0	0	0	0	0	0	0.158487	0	0	0.00259704	0	0.0767326	0	0	0	0	0	0	0	0.0819756	0	0	0	0	0	0	0	0	0	0.0171888
BMP(33:4)	0.00235319	0.516735	0.131597	0.00150774	0.00303749	0.00248763	0.00141784	0.262598	0.16586	0.0613917	0.145042	0.00160308	0.142594	0.172783	0.299711	0.194424	0.00283299	0.00154053	0.384646	0.307458	0.00177714	0.696118	0.214651	0.00129371	0.00280883	0.040401	0.00108725	0.0753549	0.0720786	0.071065	0.0274056	0.00129656	0.00297127	0.00179565	0.039298	0.00190554	0.00135067	0.00167147	0.000965367	0.220325	0.00110838	0.111496	0.00155094	0.295153	0.00125998	0.126658	0.104039	0.00124262	0.00320636
BMP(33:3)	0.180208	0.822539	0.435968	0.0454547	0.153688	0.188319	0.0748276	0.484798	0.433539	0.184529	0.359631	0.00110487	0.304917	0.339909	0.430934	0.256253	0.00277664	0.270038	0.541177	0.58316	0.00194035	0.797432	0.512667	0.139057	0.00302203	0.00166345	0.00168594	0.0859823	0.155145	0.116395	0.00123398	0.00143084	0.00221923	0.0631994	0.137762	0.137023	0.00136543	0.0790892	0.00156013	0.407322	0.00189633	0.189352	0.00136745	0.470261	0.00144556	0.128298	0.200619	0.0614749	0.00361807
BMP(33:2)	0.290916	0.194114	0.242692	0.269463	0.00275021	0.213785	0.140321	0.169838	0.213578	0.125817	0.130976	0.00138177	0.0496744	0.166429	0.170699	0.180846	0.00235935	0.170178	0.162895	0.165986	0.115294	0.183627	0.211583	0.127271	0.00254578	0.00117868	0.00183986	0.00167421	0.00290734	0.001596	0.00154123	0.00111791	0.126654	0.00138708	0.00157111	0.00178628	0.00171551	0.00173767	0.00110594	0.00142703	0.00194322	0.00172789	0.00105377	0.033128	0.00149432	0.00134439	0.00109319	0.00100643	0.00347824
BMP(34:5)	0.00228796	0.00211255	0.00170532	0.0607085	0.00358597	0.0407092	0.10461	0.0982393	0.0855651	0.175649	0.00141858	0.106441	0.0027526	0.117573	0.121174	0.155785	0.0316011	0.107894	0.207397	0.312361	0.00162491	0.197331	0.0548565	0.001679	0.001924	0.00151128	0.00161431	0.00122867	0.00275661	0.00210937	0.00127774	0.00159953	0.00292823	0.001829	0.00162229	0.00153417	0.00110035	0.00203486	0.00152005	0.00144243	0.00174953	0.00173552	0.00158926	0.0016491	0.00170891	0.00126	0.000974959	0.00118907	0.00234582
BMP(34:4)	1.39939	1.20308	1.64838	2.47914	1.33385	1.67118	1.52596	1.86611	2.08305	2.13178	1.87566	1.4855	1.42321	1.78213	1.44137	1.61238	1.13025	1.8086	1.59525	2.02197	1.12447	2.02296	2.30163	1.59819	0.322095	0.382774	0.362161	0.403204	0.226987	0.334898	0.307038	0.248951	0.343246	0.351597	0.249469	0.39419	0.277991	0.367053	0.645659	0.604668	0.206514	0.392217	0.325334	0.300744	0.382021	0.486938	0.469527	0.424381	0.00326732
BMP(34:3)	26.323	16.6499	28.0912	31.044	20.8539	24.3536	24.3737	26.8068	27.4914	22.2413	27.2865	14.2667	16.1634	23.6107	15.4902	17.6418	14.3884	22.1017	17.0588	24.8878	14.519	20.9596	30.9027	23.6208	4.98109	6.01237	7.26435	5.53216	4.38037	5.69569	5.03838	3.40207	5.68388	4.22784	3.50481	4.73354	3.53777	4.74332	9.49633	6.68729	3.05957	9.20427	3.66361	3.19038	5.71596	6.18803	5.9518	4.79667	2.21822
BMP(34:2)	48.2307	26.756	44.8756	60.8753	42.6099	45.495	35.2176	42.2822	44.182	30.5958	44.3677	25.0832	22.0894	32.9222	19.1945	21.961	21.9957	42.9563	19.6584	28.0713	25.1954	23.8871	52.5373	39.3328	0	10.9546	0.000973249	0.000589777	0.00125807	0.0010572	0.000912972	7.17171	115.113	0.00115757	7.99597	0.00118215	0.000272109	0.00136646	15.0419	11.0333	0.000969965	11.7502	8.45663	0	10.6041	0.000552286	11.0575	0.000709213	4.55475
BMP(34:1)	21.3718	10.5207	12.4121	21.3493	0	15.4075	12.6237	0	14.4776	0	0	0	0	10.2198	5.20102	0	0	17.3055	0	0	0.60579	0	17.6486	12.8074	0	0	0	0	0	5.8839	0	0	0	0	3.52778	0	0	0	0	0	0	0	0	0	0	0	0	0	0.55603
BMP(34:0)	0.526029	0.30699	0.141124	0.53564	0	0.227811	0.335577	0.172232	0.222898	0.271599	0.318927	0.484527	0	0.260243	0.238278	0.0428523	0	0.53662	0	0.143402	0	0.183554	0.456569	0.181807	0.0808726	0.077094	0	0.102642	0.227109	0.227796	0.230374	0.0556514	0.478363	0.0124435	0.147968	0.109649	0.0985162	0.304114	0.130895	0.0605488	0.0749011	0.233407	0.179177	0.302363	0.0435225	0.0973932	0.226354	0.102555	0
BMP(35:3)	0.570373	0.496733	0.665009	0.494981	0.740753	0.48637	0.646521	0.759752	0.614794	0.667321	0.322772	0.453905	0.268612	0.805929	0.710671	0.764415	0.585488	0.534319	0.704717	0.965095	0.459823	0.936809	0.8275	0.70058	0.053534	0.291344	0.358192	0.361789	0.186435	0.32847	0.245771	0.00117042	0.00287568	0.190268	0.118148	0.245324	0.173964	0.228244	0.233406	0.264852	0.00117572	0.149429	0.151929	0.157786	0.297937	0.446206	0.260606	0.299402	0.00231114
BMP(35:2)	0.765848	0.707662	0.932427	0.692347	0.368065	0.604284	0.803212	0.892899	0.71217	0.775688	0.439344	0.552635	0.301781	0.817062	0.914266	0.701165	0.708435	0.7723	0.802715	0.908357	0.736389	0.710257	1.14434	0.823201	0.393502	0.314644	0.308764	0.344723	0.53399	0.00157005	0.290646	0.232149	0.516821	0.00135466	0.149537	0.269561	0.00146939	0.00157437	0.313385	0.332162	0.00149053	0.00160025	0.213141	0.225915	0.332209	0.338939	0.344256	0.293288	0.00318559
BMP(35:1)	0.000757079	0.0843531	0	0.00120386	0	0	0	0.000557902	0.000419074	0	0	0	0	0.00106143	0	0	0	0	0	0	0.00136839	0.211112	0.000656984	0	0	0	0	0	0	0	0	0	0	0.00124306	0	0	0	0	0	0	0.00729417	0	0	0	0	0	0	0	0
BMP(36:6)	0.219892	0.204016	0.136501	0.422275	0.145725	0.263739	0.328513	0.349708	0.306199	0.567989	0.294141	0.367571	0.418616	0.392254	0.385661	0.48584	0.396018	0.566693	0.00110052	0.963426	0.126509	0.521601	0.00128339	0.0014375	0.0379907	0.0474716	0.117671	0.00181497	0.0503213	0.00217478	0.00166982	0.00123658	0.00228164	0.00142148	0.0477635	0.204244	0.0760852	0.00195419	0.0013926	0.1544	0.00177329	0.0645167	0.0681097	0.0943498	0.0870019	0.00183538	0.0883679	0.0936127	0.00215627
BMP(36:5)	5.63635	5.76999	4.63043	6.89598	7.036	5.84889	5.98977	7.11477	5.40339	11.0936	5.14326	7.85797	5.87316	6.19273	6.98767	8.02233	7.55641	6.39619	8.28204	12.2931	4.42879	9.14369	7.86912	7.54944	2.46896	2.58299	3.917	3.73189	3.23463	2.53295	2.00701	1.43824	3.6367	1.96197	1.55929	3.0851	2.571	4.21272	2.7846	4.43394	1.08875	1.896	1.95428	2.60159	2.95954	5.46728	2.92633	4.02597	0.525596
BMP(36:4)	46.0968	50.4623	48.2971	48.3866	67.437	42.3769	53.61	67.9921	40.0938	74.5602	42.7372	60.8023	36.2296	51.1966	53.4268	65.8366	57.8888	42.2382	55.4072	87.1491	38.0608	72.2666	62.0158	63.7678	26.1791	32.9947	62.9287	47.5848	26.395	30.0058	22.6007	16.1431	21.6163	15.9357	12.447	25.3443	20.3415	28.0822	22.2065	31.6877	7.22862	12.7904	14.1645	19.4822	35.7111	53.1161	25.6332	46.2484	7.21589
BMP(36:3)	108.88	75.8751	102.393	112.548	144.455	95.4424	105.933	128.903	75.7992	101.118	76.4163	94.2201	54.192	82.3387	71.4591	91.4472	93.5012	92.3791	78.8311	121.334	75.5853	90.7583	122.697	119.072	40.6668	42.6659	53.6054	56.8458	37.5251	41.2254	36.6654	25.3143	9.77278	29.1616	16.6513	34.8997	23.0419	30.4404	39.1785	39.8775	12.7773	20.0033	20.9588	22.865	45.2094	58.8704	36.3334	52.1071	17.8655
BMP(36:2)	79.3504	34.9498	64.734	86.8716	95.1303	57.8332	62.728	88.7647	46.1745	42.6726	62.7052	51.7355	24.1009	41.3371	31.2246	39.0262	44.1494	66.7661	30.0234	60.5648	45.8872	37.8002	73.942	71.2237	19.134	17.8823	19.7218	21.6568	14.6484	17.9449	18.7429	12.6665	18.6464	11.8518	8.24082	17.0612	8.97021	12.9252	20.9472	16.2689	8.69386	10.9564	11.0859	10.0627	19.098	19.9663	16.8758	19.1265	12.2244
BMP(36:1)	3.16509	2.00339	3.43446	4.36151	0.189282	2.4408	4.1478	4.74476	3.93998	3.73334	6.57644	5.20898	0.453269	1.97408	2.11582	4.26265	0.670939	4.79291	1.68899	2.93379	0	2.15481	4.15328	3.52688	0	1.33753	1.50484	1.55526	0.989315	1.21109	1.28672	1.12386	3.97275	0.783298	0.933823	1.68607	0.635962	3.26311	1.45266	1.03263	0.667186	1.13649	1.2477	1.90193	1.55233	1.12683	1.55195	1.62407	0.452307
BMP(36:0)	0.0556296	0.0663589	0	0.0946439	0	0.00928562	0.110931	0.053275	0.053537	0.111202	0.0864116	0.183992	0.00534406	0.0159617	0	0.0372535	0.0461538	0.0908078	0.0127469	0.0998852	0.0156271	0.0559192	0.0984609	0.0263773	0	0	0.0481553	0.0829362	0	0.00527727	0	0.0356711	0.0116996	0	0.033269	0	0.0338856	0.0398595	0	0.0109082	0.000738929	0.0683134	0.0542555	0.0179875	0.106322	0	0.046374	0.0429602	0
BMP(37:5)	0.156105	0.0379139	0.00132832	0.00122279	0.113479	0.07083	0.0454071	0.00174847	0.0572601	0.00128594	0.00100105	0.00116921	0.00274953	0.10626	0.049243	0.0933329	0.0485421	0.0724813	0.0708048	0.155374	0.00233577	0.0873832	0.00126729	0.0668584	0.00221585	0.00172232	0.00184154	0.00150964	0.00231297	0.0182879	0.001106	0.00116617	0.00286423	0.00157871	0.00178097	0.00149297	0.00162059	0.00203701	0.00149397	0.00101555	0.00171396	0.00128561	0.00112695	0.00175771	0.00174954	0.00155624	0.00146087	0.00110808	0.00255428
BMP(37:3)	0.29932	0.18877	0.236619	0.227114	0.354103	0.248882	0.349642	0.285017	0.201535	0.351422	0.00140307	0.220356	0.100925	0.295683	0.290363	0.284787	0.26948	0.225966	0.237285	0.456382	0.143791	0.361336	0.329808	0.294855	0.00204591	0.109783	0.241956	0.201914	0.0896925	0.210139	0.00158412	0.055576	0.097944	0.0671317	0.0486444	0.127043	0.0709197	0.0848474	0.100411	0.172745	0.00109362	0.00158073	0.0934878	0.0843899	0.213774	0.256886	0.102741	0.20229	0.056766
BMP(37:2)	0.316577	0.12214	0.248001	0.244945	0.348788	0.174878	0.280534	0.212458	0.154233	0.235009	0.101309	0.00141744	0.00209427	0.19405	0.224122	0.224479	0.229569	0.289526	0.143986	0.391018	0.00204727	0.273933	0.394297	0.286753	0.00173226	0.00172811	0.168826	0.125347	0.00246726	0.128675	0.130407	0.0779325	0.00224893	0.001519	0.0441146	0.118228	0.00117889	0.00183381	0.113543	0.0778034	0.00124312	0.001742	0.0467596	0.0685134	0.00176638	0.188748	0.0828839	0.164614	0.00351861
BMP(38:7)	4.43669	1.59945	2.26696	3.18012	2.54795	3.5961	2.49232	2.63196	2.61954	2.69544	2.60176	1.92207	3.79591	3.85736	3.14569	2.56688	2.94637	4.04654	3.68176	4.17509	2.01386	3.49675	2.45239	2.39442	0.875434	0.426376	0.518859	0.718273	0.914217	1.00933	0.758392	0.349216	0.651517	0.651511	0.250729	0.649248	0.586151	0.424299	0.771607	0.765145	0.691668	0.389394	0.403167	0.419417	0.499723	0.661008	0.688561	0.638167	0.828178
BMP(38:6)	14.8393	7.31841	6.24192	7.66455	11.9272	10.0972	9.49039	8.41639	7.19533	11.499	6.44912	16.2956	8.1739	9.60032	8.32585	7.73944	10.6424	10.0516	8.23566	12.6516	6.72706	10.9206	6.87804	7.32411	4.05786	2.76679	3.53177	3.99947	3.96687	4.91875	2.70616	2.44716	5.59561	3.16549	1.92015	3.48471	2.93167	2.8071	1.91163	2.75173	2.29252	2.19868	2.54814	2.54128	3.04562	3.98266	3.02746	4.38599	5.93844
BMP(38:5)	19.3149	7.57117	7.36975	10.187	17.1122	12.8357	10.6915	11.155	7.46744	9.98587	8.07976	13.6719	7.02516	8.65267	6.98361	6.60131	12.3443	11.3245	7.40194	11.4281	9.20703	9.6588	8.19539	10.147	4.51697	2.97294	3.78369	4.10165	3.77675	4.73117	2.82827	2.87114	5.87938	3.82444	2.11828	3.68886	2.32917	2.44075	1.93075	2.62148	2.86956	2.26252	2.94314	2.30457	3.06534	3.6771	3.27756	4.3358	7.29808
BMP(38:4)	9.23787	5.90894	3.9551	7.43357	12.7068	9.39846	6.65775	10.6471	4.40737	6.78755	6.59545	7.21331	5.4364	4.42178	3.19607	3.11785	8.75277	7.45389	4.5322	6.37876	9.90787	6.5165	6.11862	10.4107	4.84036	3.34255	4.0954	4.74958	2.97264	5.10859	2.79133	3.87725	2.13218	5.85985	2.96525	4.63556	1.45772	2.5005	0.00111281	1.70654	3.51951	2.45681	4.22077	2.37738	3.72949	3.40304	4.44126	4.35096	1.96792
BMP(38:3)	1.86694	1.25601	1.07092	1.41709	2.37589	1.46307	2.04726	1.58503	1.08428	1.73793	1.00494	1.56629	1.09412	1.38602	1.5906	1.53434	1.66176	1.56369	1.55703	2.84809	1.21104	1.61255	1.56227	1.85769	0.726384	0.534871	0.858936	0.891317	0.752363	1.21145	0.627734	0.468933	0.235092	0.695968	0.439412	0.848084	0	0.776351	0.548673	0.986237	0.480385	0.393351	0.58732	0.631081	0.820222	0.969434	0.648333	0.980467	0.610539
BMP(38:2)	0	0.712508	0.771032	0.940809	0	0	1.6066	0.880273	0.642797	0.877891	0.588096	1.01725	0	0.646456	0.826164	0.778111	0	1.08678	0.582744	1.50671	0	0.708569	1.1907	1.1964	0	0.277745	0.325842	0.394524	0	0.296594	0.299031	0.186761	0	0	0.226393	0.309708	0.216163	0.283853	0.303811	0.422739	0.255389	0.242725	0.23166	0.30711	0.47686	0.551715	0.303214	0.446552	0.162887
BMP(38:1)	0.11885	0.0361251	0.0884688	0.0352602	0	0.0381493	0.136234	0.0255933	0.0238855	0.109537	0.0478693	0.128331	0	0.0561146	0.0451573	0.135632	0	0.196673	0	0.185346	0	0.0427233	0.176346	0.123782	0	0.0648837	0	0.0364499	0	0	0	0.076714	0	0.0938976	0	0.0746347	0	0	0	0.101342	0	0	0.019953	0.037413	0.00883284	0	0	0	0
BMP(38:0)	0.0339737	0.0159452	0	0	0	0	0	0.00168188	0	0.0207537	0.00632275	0.0155378	0	0.0240851	0	0	0	0	0.000473218	0	0	0.0158972	0	0	0	0.00414023	0	0	0	0.0262943	0	0	0	0	0	0	0	0.0249133	0.0304395	0	0.0141646	0.0205643	0.000325547	0.00360308	0	0	0	0	0.0215749
BMP(40:9)	0.828545	0.596172	0.391221	0.567116	0.439742	0.627355	0.692895	0.525626	0.559895	1.05897	0.463811	0.823598	0.812724	1.26746	1.59873	1.20591	1.05785	0.860334	1.32399	1.24244	0.00275691	1.4895	0.509344	0.408353	0.151475	0.106768	0.164516	0.252484	0.00337303	0.349685	0.263759	0.109897	0.301899	0.206027	0.07627	0.252602	0.313211	0.179145	0.168981	0.306417	0.155915	0.0520965	0.12826	0.209155	0.171011	0.253141	0.183006	0.273853	0.283042
BMP(40:8)	17.5199	9.22452	9.13859	8.35983	12.1935	10.5975	12.9729	10.4964	9.03749	14.277	6.02963	15.2993	11.4136	20.7108	22.8711	18.8001	16.107	13.0726	18.1998	19.9553	7.86662	23.5944	7.91238	6.87437	4.69082	3.05992	4.25275	6.63859	8.46914	8.09076	5.61181	2.7946	5.40729	3.42814	1.2992	4.15062	4.99612	2.26102	2.75433	4.69876	2.32802	1.76884	1.8938	2.8787	4.1585	6.06496	3.56211	5.69164	5.81188
BMP(40:7)	31.5705	12.9905	14.3227	14.8456	19.9736	17.9923	18.7973	14.7994	13.6694	16.9303	11.4046	13.2875	13.6851	24.7694	24.7199	20.9931	20.0302	21.9239	19.606	22.7066	12.9895	24.7728	11.3423	10.9222	6.19882	3.48525	4.40845	6.13094	8.8947	8.41617	6.92662	3.60606	6.65382	4.77486	1.78654	5.02885	4.49379	2.51033	3.55937	4.37506	4.03343	2.44182	2.96275	3.14171	4.52625	5.41602	4.32008	5.79107	9.00726
BMP(40:6)	13.6097	6.0174	5.07175	6.28146	9.12779	7.97204	7.24379	6.01869	5.708	7.74005	4.95824	6.67373	5.16954	7.95724	8.02122	6.3311	6.35242	7.98333	6.30793	8.19198	5.89352	8.88598	3.76086	5.00988	3.11453	2.03682	2.50955	2.65126	3.37381	3.49404	2.46793	2.11861	3.88932	2.74125	1.46312	2.8891	1.78697	1.56138	1.08961	1.58404	2.18342	1.61186	2.42271	1.92297	2.42215	2.41785	2.45753	2.93612	6.37529
BMP(40:5)	2.76751	1.11369	1.00883	1.48714	2.20582	1.70915	1.63291	1.21433	1.12825	1.5574	1.09603	1.84041	1.20961	1.40604	1.36294	1.13456	1.26077	1.47832	1.1015	1.6063	1.47378	1.80754	0.87847	1.17317	0.592809	0.350214	0.431421	0.491607	0.66323	0.660252	0.501906	0.397401	0.708617	0.471491	0.292811	0.512672	0.344165	0.324421	0.279128	0.326088	0.334149	0.343122	0.383078	0.331769	0.438668	0.410229	0.493254	0.496868	2.06467
BMP(40:4)	0.268571	0.167031	0.151701	0.121096	0.00294367	0.168238	0.0017528	0.00147865	0.124352	0.229106	0.197736	0.214555	0.105412	0.151076	0.00184667	0.0947156	0.00343391	0.174494	0.151431	0.140397	0.136094	0.246505	0.151819	0.17594	0.00210381	0.101421	0.116229	0.104199	0.00310037	0.0997376	0.0512205	0.0773463	0.00287366	0.11886	0.0733091	0.107508	0.00139399	0.0455591	0.0014402	0.0522089	0.00168586	0.049869	0.14291	0.0648064	0.00179424	0.00134241	0.139734	0.00170617	0.100882
BMP(40:2)	0	0	0	0	0	0.00109638	0.0123862	0	0	0.0126008	0.00891474	0.0120329	0	0	0.00738566	0.0048285	0.00127301	0.0343614	0.0133604	0.0135157	0	0.00792165	0	0.00981141	0	0	0.0140866	0.00909048	0	0	0	0	0	0	0	0	0.0286891	0.00795137	0	0	0	0	0	0	0.0136475	0.0261781	0.0134769	0	0
BMP(40:1)	0.00139293	0	0	0	0.00141548	0.000564691	0.0256569	0	0	0	0	0	0.001912	0.0117324	0	0	0.00057916	0.000313117	0.0166561	0	0.000499407	0	0	0	0	0	0	0.0118804	0	0	0.00277641	0.0155672	0.00146573	0	0	0	0	0.00337313	0	0.00605516	0	0.0149833	0.00266026	0.0175325	0.0073018	0	0.0148837	0.00197447	0
BMP(40:0)	0.000804102	0.000316395	0.000652504	0	0.00157516	0.000468111	0.0124885	0	0	0	0.000684481	0.000333907	0	0	0.000571294	0	0.00223412	0.000499672	0.00831728	0	0.000815728	0	0.0136989	0	0	0	0	0.0198361	0.000735752	0	0.0132629	0	0.000527257	0.0142431	0.0031465	0	0	0	0	0.00174232	0	0	0	0.00172684	0	0	0	0.000387337	0
BMP(42:10)	2.59278	0.75908	0.70609	0.854608	1.19789	0.98072	1.3053	0.789813	0.836237	1.37598	0.617253	5.56442	0.969751	1.85402	1.84503	1.32516	1.12915	1.87607	1.6714	2.07723	0.684455	2.11472	0.634477	0.611783	0.312713	0.207613	0.318585	0.430522	0.598192	0.435169	0.347476	0.194995	0.472004	0.146126	0.0608058	0.282443	0.00118016	0.141133	0.174332	0.329073	0.113818	0.185893	0.0933872	0.188729	0.26484	0.417565	0.283563	0.386078	1.44148
BMP(42:9)	2.01465	0.7861	0.6017	0.657659	0.853846	0.781228	1.02736	0.61441	0.654999	1.00017	0.409962	2.18097	0.545538	1.34958	1.47759	0.981061	0.817986	1.07578	1.12173	1.27166	0.612656	1.49504	0.41519	0.541087	0.313791	0.178039	0.270274	0.381835	0.549485	0.343965	0.299343	0.176494	0.228355	0.093726	0.0335628	0.172529	0.201024	0.069536	0.16619	0.226161	0.0641986	0.152444	0.0932015	0.132548	0.235041	0.331046	0.198048	0.32675	2.7149
BMP(42:8)	1.12688	0.463717	0.324543	0.415139	0.60406	0.476072	0.620924	0.418978	0.349933	0.625028	0.297455	1.51538	0.380024	0.675468	0.840222	0.539507	0.341017	0.496397	0.581707	0.640338	0.493575	0.865165	0.245871	0.388225	0.153117	0.116597	0.185075	0.217974	0.0034658	0.202242	0.146224	0.118845	0.049399	0.00208546	0.00133016	0.0980949	0.125194	0.00150275	0.0754794	0.149148	0.0017014	0.135614	0.0679919	0.0627661	0.159254	0.167654	0.148091	0.206632	2.29717
BMP(42:7)	0.388132	0.206669	0.136268	0.165781	0.22484	0.228185	0.409178	0.205853	0.150795	0.277	0.100122	0.305272	0.182246	0.350595	0.522746	0.305005	0.122023	0.317479	0.374594	0.39215	0.0882656	0.392614	0.148058	0.163804	0.0024813	0.0589034	0.0644989	0.0716024	0.0920449	0.0733787	0.0748298	0.0451258	0.049074	0.0511891	0.00129777	0.0669402	0.0371861	0.00191836	0.0285228	0.00126363	0.0510364	0.00167821	0.05609	0.0347364	0.0519858	0.0739458	0.0528783	0.0772074	0.554489
BMP(42:2)	0.00118514	0.000972443	0	0	0.00165427	0.000709168	0	0.00114032	0.000481419	0	0.000658821	0.0318857	0.00114508	0.000507337	0.000670797	0	0.00191748	0.00066753	0.000509592	0.00072739	0.000195406	0	0.00043088	0.00102713	0.00131993	0	0.00562545	0	0.000378034	0	0	0	0.00063323	0.000848012	0	0	0	0	0	0	0	0.000251844	0	0	0	0	0.0404234	0	0
BMP(44:12)	2.45484	0.726624	0.661762	0.796128	0.944831	0.994668	1.17228	0.923022	0.804618	1.29634	0.482315	2.23674	1.1804	3.4067	3.91745	2.29036	1.40027	2.64359	3.39985	2.82527	0.639378	3.34964	0.578897	0.543309	0.314163	0.180849	0.300179	0.566427	1.03937	0.650012	0.577587	0.17304	0.352261	0.197908	0.0283306	0.323027	0.333245	0.00135433	0.241092	0.375684	0.274381	0.0723575	0.00116454	0.115867	0.257176	0.454953	0.315757	0.427238	0.528381
BMP(44:11)	2.16765	0.906305	0.527736	0.727661	0.884149	0.793801	0.90229	0.608393	0.660022	1.04581	0.376056	1.22858	0.717587	2.24606	2.70603	1.53042	0.731552	1.50614	1.98715	1.86395	0.573966	2.35616	0.321166	0.492846	0.00196919	0.154841	0.228773	0.315693	0.56947	0.00191983	0.324306	0.124222	0.1911	0.061951	0.00137267	0.171138	0.158103	0.0536995	0.113197	0.00096848	0.0773902	0.0699496	0.0797773	0.0507967	0.195831	0.27041	0.141542	0.277009	1.0623
BMP(44:10)	1.24316	0.453001	0.298399	0.451656	0.563133	0.49544	0.528858	0.352173	0.362542	0.567046	0.198833	0.945151	0.421533	0.871462	1.09066	0.595982	0.00245722	0.533717	0.706704	0.791691	0.419128	1.0869	0.00179416	0.287272	0.12883	0.0781618	0.114611	0.167769	0.00309988	0.111154	0.169431	0.0563445	0.0387787	0.00152846	0.00135731	0.0604752	0.0505735	0.00172546	0.0666491	0.091811	0.00116181	0.00155572	0.00172374	0.00120405	0.104544	0.159746	0.110886	0.13216	1.19332
BMP(44:9)	0.444783	0.00166236	0.0549291	0.108776	0.00272572	0.00241124	0.166302	0.00111733	0.0872867	0.19379	0.0758282	0.259582	0.00224636	0.210479	0.275654	0.131899	0.00389483	0.121448	0.165756	0.180248	0.00212624	0.00204866	0.0476146	0.11758	0.002646	0.00108431	0.00176273	0.016149	0.00248969	0.0183684	0.0358076	0.00130626	0.0028961	0.00137622	0.00167658	0.00165023	0.00173641	0.00172631	0.00156498	0.00111241	0.00196711	0.00164627	0.00125416	0.00100609	0.00120814	0.001979	0.00120866	0.00101043	0.765328
SM(d30:0)	7.69742	10.0014	10.3755	8.0094	7.59053	0.00087163	9.10139	7.91293	7.49194	8.37917	6.75321	7.43147	8.76726	7.74821	8.34037	7.30325	6.78469	6.83533	6.08233	7.91154	7.90643	7.86025	7.69374	7.1331	11.3468	8.49377	7.0824	8.49174	10.0916	8.82082	0.00124464	7.22557	0.000739654	7.69634	7.0608	6.7107	8.68167	0.000747504	9.21997	0.000940796	7.25049	7.32992	7.9758	8.20595	7.75773	8.27591	7.1725	6.22109	6.98692
SM(d31:1)	0.88567	1.25912	1.19961	1.60151	0.755885	1.12602	1.07612	0.00117344	0.95765	1.59283	0.969389	1.22924	1.22693	1.84338	1.34194	1.04878	1.0459	1.02927	1.00834	1.44173	0.000777243	1.56208	0.717901	1.07803	1.64	0.861271	1.26378	1.34709	1.14346	0.692672	1.36423	1.95687	0.887224	0.984845	0.938078	1.57896	0.74034	1.82625	1.19313	0.00120419	1.03831	0.913524	1.18029	0.817129	0.670294	0.000950874	0.978633	0.940452	1.34063
SM(d32:2)	0.000787994	0.000775852	0.00119886	0.000758472	0.000944696	0.000953286	0.00112119	0.000691498	0.000805069	0.00100786	0.234891	0.143519	0.00103391	0.00107617	0.000895356	0.00108026	0.00136114	0.000726531	0.106219	0.00099855	0.00105778	0.202242	0.000857972	0.000714336	0.000940053	0.00103807	0.000851964	0.000895233	0.000897189	0.00115538	0.000951827	0.00116975	0.00125114	0.000788745	0.000841435	0.000822071	0.00113056	0.000722225	0.000827406	0.000888717	0.000912153	0.00112945	0.000719627	0.00122945	0.000830835	0.000912382	0.000961535	0.00120704	0.450221
SM(d32:1)	12.1201	13.3284	12.2168	13.1291	9.67232	12.1963	12.3667	12.9413	13.0403	12.7849	12.9017	12.5512	11.9599	14.2155	13.2365	12.9381	9.33895	11.0711	13.1776	12.3613	13.1386	16.0759	11.7503	12.4559	10.5223	10.6315	10.0175	10.2328	8.43236	11.4849	11.1373	9.27436	8.50599	9.63278	8.6814	9.95974	10.1491	9.73732	11.1905	10.5788	10.082	9.53369	9.31517	8.16352	9.44077	10.3217	10.2735	10.0664	17.8358
SM(d32:0)	0.21678	0.336399	0.187294	0.00089052	0.110007	0.19471	0.189453	0.202931	0.329497	0.201629	0.193105	0.680394	0.250104	0.356612	0.228034	0.236493	0.00132585	0.119967	0.273729	0.168048	0.224503	0.433003	0.200318	0.144759	0.000892014	0.136145	0.109591	0.109568	0.0725044	0.171877	0.136037	0.208376	0.000898997	0.000739585	0.048795	0.0896895	0.133951	0.094697	0.000664723	0.138376	0.138339	0.130693	0.111027	0.00074725	0.107001	0.000833244	0.00106192	0.00121891	0.400449
SM(d33:1)	7.31941	10.7105	6.58843	5.11282	5.91364	6.45371	8.17318	8.27693	6.57769	12.0053	4.83259	10.1508	5.97275	10.5644	13.5285	11.6012	5.76828	8.37427	8.31273	8.16129	9.83349	19.2676	10.9444	8.71315	6.97224	9.36597	8.8131	8.51265	6.83703	12.7109	9.37292	4.8411	4.9842	6.10675	5.07576	8.01319	8.42705	8.11954	8.80806	7.93404	4.54214	6.81892	6.05496	5.28902	7.68439	10.4151	8.41983	8.67911	20.0956
SM(d33:0)	0.00107388	0.132696	0.060348	0.000824313	0.00108423	0.000740714	0.000694182	0.000824632	0.00093732	0.000690505	0.00101914	0.152373	0.00112497	0.00101967	0.103552	0.00110683	0.00107205	0.00118712	0.00108155	0.00111355	0.000732691	0.000819099	0.000948065	0.124152	0.000764577	0.00079656	0.110202	0.000924238	0.00113533	0.146982	0.000788451	0.00115742	0.00101666	0.000747631	0.000732863	0.000652142	0.00105768	0.00107483	0.00116152	0.000960456	0.000661962	0.0011164	0.000818835	0.000815371	0.0519007	0.141459	0.0550451	0.000746378	0.27968
SM(d34:2)	24.5488	26.1955	23.7556	19.5491	16.769	19.5238	22.7068	24.2465	20.8876	29.1149	25.0608	38.9907	22.7128	29.245	31.0011	28.1478	14.615	23.2289	21.597	19.3769	24.446	40.9186	24.3906	22.399	22.0387	24.5188	20.3282	20.749	21.0608	32.2869	24.4811	13.191	15.1358	16.362	13.4588	20.3806	20.261	21.1851	21.4628	22.1381	13.2917	16.6543	15.3527	15.1039	20.52	23.3731	22.1788	22.2429	103.406
SM(d34:1)	895.805	967.478	646.137	697.952	595.056	661.281	765.256	762.705	639.572	935.763	673.794	1149.97	638.625	890.849	922.362	773.168	464.764	767.193	675.721	694.23	858.969	1240.96	699.309	774.235	633.572	731.352	703.818	724.499	634.287	919.687	766.055	448.021	499.564	530.171	458.97	693.939	652.344	668.919	663.704	671.573	448.364	545.216	530.999	504.576	680.384	779.765	697.88	716.657	1954.26
SM(d34:0)	69.943	70.9909	45.1844	53.1305	43.8013	45.4544	59.551	48.0616	41.8503	68.0987	47.3874	179.14	50.96	58.7678	61.2258	50.2729	36.2205	55.5593	48.2317	52.1542	55.806	77.0298	54.7619	53.4701	47.994	49.7594	49.2595	53.2391	44.5648	65.0548	56.8364	34.8628	37.6828	43.2164	37.238	48.4455	58.0083	50.7243	47.5941	47.6801	39.77	41.7151	44.9862	38.4515	49.5691	62.125	46.5516	50.5899	130.501
SM(d35:1)	8.68088	10.5298	7.99224	5.70762	7.032	9.04436	8.80814	9.55849	7.92582	12.5171	5.956	10.1675	7.18516	13.4476	15.1605	11.2512	6.50459	8.44933	9.09797	8.92979	10.4813	19.8452	10.8679	9.03172	7.73926	9.23139	9.88151	9.52395	7.96254	13.2398	9.84754	5.625	6.15727	6.43311	5.09872	9.08007	9.66003	9.30284	8.49365	8.94809	4.97704	8.15883	7.082	6.91611	9.54553	10.776	8.68571	8.84906	18.3535
SM(d36:2)	25.5782	27.7296	27.8625	21.9182	19.9144	25.0584	23.4133	27.8025	23.7888	28.6827	29.0476	23.5722	27.4755	32.9366	30.9274	29.4342	14.73	25.5858	21.4163	18.6846	28.416	45.6396	24.6278	23.4512	15.6262	17.0472	14.6884	15.0655	14.7986	24.2681	17.7722	10.3814	12.9253	12.818	11.5288	16.1137	14.4196	16.1536	16.1991	17.2648	12.3437	15.4517	12.8807	11.555	14.3035	14.7751	16.7043	13.9654	68.843
SM(d36:1)	501.372	453.749	316.792	458.076	399.611	509.35	417.8	487.252	365.993	479.782	455.67	387.453	347.98	493.739	447.187	369.219	275.241	412.674	342.766	342.805	447.98	577.494	385.19	397.4	260.847	289.135	268.08	278.664	262.028	423.778	308.301	177.638	239.923	226.006	211.218	295.342	296.075	286.331	267.115	299.459	222.278	299.242	238.997	225.47	268.878	299.306	268.787	267.757	413.055
SM(d36:0)	22.7749	19.1754	12.3726	19.0796	13.5579	17.8171	17.3777	15.2561	11.2556	18.6505	18.8205	31.6026	15.3341	15.6129	14.5205	10.9025	10.872	14.5064	12.1543	11.7819	14.2226	18.0043	16.4944	12.8798	12.0896	14.8021	10.9348	14.1377	10.747	19.3749	15.6234	9.31172	12.987	10.1917	11.0334	12.6014	15.8815	14.582	12.3906	15.0357	12.3359	15.4991	13.0653	12.7157	15.4752	14.9479	13.1446	10.5212	12.9585
SM(d37:2)	0.866294	0.824358	0.974589	0.25979	0.577938	0.757011	0.886767	0.951047	0.885514	1.25926	0.270992	0.59113	0.620279	1.80796	1.52797	0.96289	0.83144	0.903625	0.803879	0.876659	1.30548	1.84861	1.13292	0.998074	0.67342	0.662933	0.660631	0.712074	0.595243	1.09417	0.773894	0.36712	0.427352	0.557598	0.462273	0.64926	0.661973	0.726963	0.646393	0.729765	0.35148	0.620366	0.624191	0.544344	0.712033	0.834381	0.798233	0.659765	6.04532
SM(d37:1)	14.3606	14.619	13.5904	8.38665	12.6668	16.8123	16.1761	16.5319	12.4358	21.3725	7.02636	12.2888	8.53205	25.3561	25.5504	16.3895	13.5605	12.5641	15.1307	19.1342	20.2274	28.5722	19.5533	17.2493	13.1741	13.7177	14.4532	15.1104	12.5096	19.8105	15.401	8.42432	9.53859	10.7525	9.17444	13.2626	13.5961	14.1464	12.3428	13.87	7.75368	13.6457	12.6058	10.925	14.8235	17.1723	14.5605	13.9509	36.4673
SM(d37:0)	0.442108	0.486448	0.449633	0.233624	0.456753	0.420955	0.352462	0.444716	0.259357	0.491673	0.27479	0.594898	0.19221	0.579776	0.595016	0.271635	0.498339	0.408004	0.299299	0.419023	0.573883	0.526933	0.602072	0.411127	0.443482	0.385866	0.417555	0.596437	0.487216	0.681833	0.686666	0.435685	0.374583	0.314166	0.399113	0.493616	0.565351	0.471255	0.52567	0.486608	0.385025	0.399299	0.473324	0.434076	0.734328	0.67951	0.534039	0.45986	0.717118
SM(d38:3)	0.645418	0.755951	0.42963	0.576666	0.00093943	0.517777	0.475993	0.580011	0.591616	0.542245	0.6562	0.711031	0.75712	0.753183	0.720639	0.573594	0.316238	0.357936	0.774254	0.466735	0.50102	0.955729	0.000707072	0.528755	0.000887703	0.270059	0.328165	0.00105992	0.00124694	0.000743617	0.253609	0.00114395	0.291816	0.266241	0.0010759	0.292361	0.000926608	0.233763	0.221452	0.00115026	0.00085948	0.000691544	0.000828806	0.00106657	0.00099963	0.0010153	0.000772046	0.00100671	1.40409
SM(d38:2)	27.666	22.179	23.48	24.4614	22.4122	23.3531	23.427	24.583	19.8982	25.6176	23.8589	30.6052	18.84	24.7193	23.2948	21.4678	17.2969	25.1332	16.1323	16.9613	26.2766	26.2788	25.62	26.11	13.5665	12.7814	12.046	13.8342	11.6378	17.0739	14.4648	7.69988	9.98669	11.3394	8.74045	11.7139	10.6669	12.989	11.3824	13.5908	9.43732	11.0276	11.5907	8.9037	12.7337	13.7411	13.823	9.98045	61.1814
SM(d38:1)	541.415	418.978	228.759	424.923	386.392	353.796	307.192	375.014	219.771	412.83	348.43	421.862	192.629	295.007	308.942	228.776	253.522	408.187	238.448	269.95	328.262	299.847	336.517	392.839	203.717	218.377	211.885	237.042	190.865	269.85	246.897	144.297	172.82	184.856	157.388	213.281	203.055	208.151	185.453	209.624	168.166	175.627	192.807	179.708	215.496	248.52	204.205	203.535	264.866
SM(d38:0)	13.8156	9.87178	5.62258	8.10158	7.79995	8.15399	8.47273	8.01718	3.65023	9.39368	8.66946	23.4264	5.30011	6.50889	7.61645	4.21815	5.7795	8.1622	5.29925	5.90823	7.14723	6.8575	10.2638	7.69565	6.65248	9.01271	6.35516	8.09903	5.93601	10.6737	9.32754	5.84204	6.68289	5.56353	5.60726	7.03116	8.70128	8.24686	6.84028	8.84024	6.66159	8.00076	7.45711	7.3048	9.47423	8.54528	7.18886	5.96481	4.4319
SM(d39:3)	0.00100556	0.00102473	0.00100226	0.00084141	0.000889176	0.116801	0.00115578	0.00105987	0.0559572	0.00116125	0.000686395	0.000906593	0.0830438	0.14531	0.153308	0.0966602	0.000817705	0.000907116	0.0733479	0.0010086	0.146855	0.000873709	0.115302	0.0012286	0.000887662	0.000987649	0.000624237	0.000992325	0.00108709	0.000858322	0.00109821	0.000997975	0.000996762	0.000780002	0.00085667	0.000981766	0.000688853	0.000984942	0.000705559	0.000842136	0.00096298	0.000962771	0.00072391	0.00109208	0.000938389	0.00118252	0.000671689	0.000728289	0.000806481
SM(d39:2)	1.7912	1.81382	3.28318	1.41963	1.72866	2.07667	1.98371	2.23632	2.04997	2.40956	1.03752	1.89822	1.25363	3.12994	2.797	2.46678	2.29913	1.93028	1.81216	2.30879	3.58372	2.97679	2.85254	2.71876	2.27131	2.22194	2.28386	2.52769	2.10414	2.94523	2.66894	1.41484	1.53336	2.20053	1.5803	1.86947	1.98138	2.39626	2.25935	2.27096	1.40251	1.87809	2.11097	1.3525	2.39859	2.65419	2.72637	1.68626	7.30207
SM(d39:1)	31.941	33.1345	41.4671	20.1105	27.0098	31.4215	28.4485	31.8601	24.7534	41.1599	13.2543	32.1839	16.3842	44.7768	43.2458	35.3489	33.0946	31.0272	27.6167	37.5647	46.029	41.4827	42.6599	40.1146	46.9019	45.9514	47.1489	52.0401	38.5409	55.7073	53.5791	31.5264	34.5485	39.1743	31.5725	47.1365	44.4515	45.0725	43.8491	41.0735	30.6098	37.7902	41.2848	32.8956	46.8283	51.6822	45.5089	44.9874	34.6411
SM(d39:0)	0.64241	0.640656	0.688964	0.205381	0.397512	0.423569	0.487798	0.485781	0.320865	0.650711	0.000683994	1.20345	0.210488	0.426258	0.526355	0.000974465	0.444747	0.543578	0.355286	0.578406	0.541716	0.519896	0.565295	0.490803	0.688122	0.798896	0.790779	0.751919	0.677728	0.890242	0.932015	0.612937	0.541268	0.426991	0.642935	0.808415	0.91779	0.829859	0.830664	0.789411	0.581525	0.618446	0.783927	0.351076	0.869088	0.895928	0.846437	0.834348	0.140189
SM(d40:4)	1.81781	0.828291	1.72241	0.0010881	0.946517	0.00117296	1.4039	1.01006	0.738863	1.16222	0.77042	0.985675	0.777585	1.58405	0.571769	0.687315	0.00126561	0.000782894	3.27358	0.00107077	0.00121652	0.824384	0.335831	1.28518	0.00077459	0.000761033	0.000880567	0.361653	0.000788825	0.476101	0.000995669	0.00115755	0.00113372	0.000904552	0.00102562	0.000972265	0.000791632	0.000851428	0.000970883	0.00111636	0.218608	0.000818268	0.00121501	0.000917196	0.539089	0.000869265	0.00107224	0.000912084	0.896201
SM(d40:3)	8.20961	12.2414	7.81103	9.87812	6.9343	8.64655	6.7182	7.92045	10.9185	10.7626	10.3408	9.55088	11.9124	11.6999	10.5604	10.1154	5.65411	7.09229	11.2571	8.60599	9.21104	18.0619	7.4357	8.68957	5.80278	5.26095	5.46718	5.76648	5.48387	7.10536	6.30334	3.83766	4.02013	4.60821	3.47469	5.07117	5.36833	5.13852	5.51664	6.34667	3.92856	4.70636	4.84199	4.38144	6.03317	6.43487	6.0782	5.54597	12.6458
SM(d40:2)	70.4951	73.5519	81.1902	65.663	56.481	59.6119	59.2297	62.8675	66.5129	62.4242	66.2827	64.17	58.7433	71.8912	65.5832	62.7802	54.2532	57.9953	58.7449	54.1418	75.4367	67.4281	66.7775	73.8033	48.9113	46.3348	42.4564	45.9636	47.7094	54.8267	56.5774	30.9889	38.2853	44.1269	37.0862	42.6176	40.8086	44.2928	45.9766	48.71	40.0911	40.208	41.2676	35.4642	47.3722	49.9666	52.2708	39.6418	139.154
SM(d40:1)	618.51	595.915	536.421	434.361	468.485	445.69	437.396	475.696	357.399	553.598	396.977	574.853	329.023	504.132	541.326	447.789	453.558	499.534	401.228	473.479	542.468	486.967	532.37	559.317	637.508	673.89	639.224	694.782	652.894	748.866	780.047	484.925	583.663	587.969	499.674	667.746	630.96	611.807	595.801	610.137	539.106	533.16	569.264	588.414	657.733	744.621	639.333	677.699	459.16
SM(d40:0)	17.0692	13.5791	12.5477	6.79545	9.07985	11.8221	12.8185	12.7001	5.11265	16.2724	10.6982	35.2718	9.28186	11.7729	15.2071	7.56521	8.92551	9.57567	8.71021	9.92256	12.2594	15.9701	19.0343	12.1399	16.0699	24.0617	16.9536	20.9589	17.6708	30.9	24.8292	14.3179	17.2763	13.5702	14.3365	19.8139	22.2896	22.4681	20.5157	24.1514	16.8068	18.9512	17.5624	20.8596	25.8448	21.8381	22.3615	16.539	9.00611
SM(d41:3)	0.977886	1.4322	1.2193	1.33813	0.797914	1.10169	0.690759	1.18975	1.39158	1.23445	0.762297	1.05811	1.62615	1.66527	1.32505	1.59187	0.685192	1.17366	1.54781	1.10356	1.21496	2.57907	0.985494	1.31643	0.530326	0.595535	0.925093	0.78912	0.759338	1.12597	0.72586	0.499948	0.00105065	0.626224	0.592966	0.683234	0.664126	0.841953	0.802554	0.761532	0.571464	0.481883	0.792577	0.571728	0.712256	0.690724	0.867301	0.812694	2.31907
SM(d41:2)	22.7889	25.7918	49.5735	18.7672	19.2281	20.8879	21.3614	23.8756	23.2774	24.5974	14.0458	22.0315	17.5747	33.4381	30.21	29.6977	27.6657	24.3055	20.9021	22.7227	31.5078	33.9635	31.0733	25.8712	28.306	27.2336	25.8158	26.4756	24.3439	32.0664	31.1542	17.718	22.1277	26.2459	20.8955	25.9744	26.225	26.4483	28.1399	27.0404	22.4928	23.1985	22.3914	17.7222	25.8196	30.8196	29.6305	24.7864	68.3638
SM(d41:1)	213.659	205.859	312.887	131.616	171.885	169.511	148.696	182.711	136.368	220.452	98.0752	203.652	86.2145	238.537	251.043	215.971	258.367	204.97	152.527	215.9	239.185	207.513	264.14	206.696	375.654	403.12	387.184	416.2	343.877	427.736	445.355	289.35	331.128	344.681	278.439	397.827	390.668	345.921	367.532	343.661	292.237	314.791	325.521	307.475	389.842	449.606	371.184	419.918	173.017
SM(d41:0)	3.51685	3.32561	6.03435	1.4112	2.11434	2.67983	2.70303	2.93485	1.42489	3.84514	2.11144	7.53097	1.60123	3.63156	4.67577	2.55262	3.13812	2.86235	2.27806	3.14911	3.15669	4.41608	5.32472	2.88048	6.75871	8.32718	7.08963	7.66027	5.77642	10.0895	8.03948	4.99892	5.46952	5.52158	4.48561	7.77393	8.47407	7.10624	8.3086	7.31566	5.15536	5.25538	5.8156	5.8946	8.57858	8.48471	7.87503	8.70621	2.64433
SM(d42:3)	127.654	154.109	118.573	142.682	95.2389	128.673	111.832	125.178	148.03	168.486	177.713	150.983	197.484	164.99	161.488	144.13	77.0941	106.5	162.655	123.183	125.53	246.567	107.269	118.438	92.1303	94.3469	82.8292	90.5831	90.2173	124.188	107.389	66.7697	73.7288	69.6822	64.853	83.4442	92.2249	91.0922	90.0814	108.694	71.1601	91.9093	77.8667	77.6268	98.3048	96.115	100.539	83.1999	238.975
SM(d42:2)	736.1	795.191	624.756	689.805	606.213	716.342	800.321	721.399	744.546	777.159	649.268	607.986	643.259	932.09	817.308	750.139	531.021	595.597	791.683	789.481	757.679	1019.2	629.371	715.089	547.253	530.09	499.109	532.084	505.008	676.931	635.826	363.38	436.07	426.187	400.55	484.943	539.076	515.46	490.074	566.974	385.953	486.92	453.582	425.37	521.603	525.264	551.131	486.647	878.692
SM(d42:1)	316.344	328.082	405.97	224.666	231.182	339.537	307.588	320.772	226.108	437.646	230.664	356.364	251.696	379.966	380.23	314.8	338.467	247.83	294.065	337.148	366.265	411.849	452.286	246.981	475.166	516.832	451.906	504.096	465.576	602.159	588.265	365.343	420.572	402.872	360.241	481.81	495.048	472.067	454.912	496.508	371.819	425.803	416.196	430.6	506.553	539.279	482.374	498.97	257.041
SM(d42:0)	9.45193	5.03632	7.17059	2.60054	5.50048	10.9394	9.74026	9.45168	1.94867	13.3569	7.35769	14.2665	7.45854	8.50839	13.3711	3.76913	6.24839	4.36059	5.31432	5.65409	8.15613	14.1597	16.6846	6.9377	9.81591	17.9945	10.7287	15.2054	10.312	25.6142	17.3601	9.35863	12.7175	7.95862	9.68452	13.3911	16.9485	18.8019	16.1049	18.6391	11.3871	16.1253	12.743	14.5791	18.2218	15.2692	15.0428	10.8141	2.79226
SM(d43:3)	0.785934	0.909736	1.26993	0.868957	0.722696	0.95923	0.784366	0.918198	0.738405	1.19914	1.10622	0.77558	1.05976	1.2293	1.11307	0.856615	0.779105	0.655152	0.799207	0.882546	0.960764	1.83984	1.33978	1.07104	1.08744	1.2767	1.08876	1.26064	0.811161	1.52067	1.38611	0.786068	0.845862	0.796329	0.767926	0.99977	1.27435	1.23252	1.0627	1.55177	0.836425	1.2241	0.833746	0.942048	1.30802	1.23753	1.17206	1.2119	2.09144
SM(d43:2)	6.27057	6.60434	8.72255	4.89275	5.47898	5.83125	5.05731	6.19317	5.6414	7.74038	3.47443	5.55752	4.13458	8.57385	8.63719	7.28026	6.02813	5.72629	5.57716	6.58582	7.82165	9.71904	7.05502	6.28276	8.73547	9.63184	8.33731	9.04688	8.09822	10.8401	10.1356	5.90508	6.8651	6.71423	5.80779	8.91068	9.40898	8.00394	8.53003	9.14156	5.9651	7.0954	7.19114	5.87678	8.89005	10.1851	9.27116	9.05913	8.55019
SM(d43:1)	8.72731	8.35731	13.9409	4.88385	7.52183	8.27011	7.17726	7.78968	4.76737	11.244	5.10645	8.55785	4.85481	10.5818	12.8279	8.9333	10.9001	8.11854	6.70482	9.9588	11.1343	11.8946	13.8852	8.9526	17.0545	18.0124	17.0638	18.2145	14.3248	20.4476	20.1306	12.6793	12.7985	13.7971	11.2256	16.8085	17.8314	16.0647	17.0176	16.0914	11.9214	13.7988	14.2792	12.186	18.5655	20.6193	17.2825	19.5241	6.48719
SM(d43:0)	0.291622	0.24424	0.324124	0.000753799	0.113043	0.286457	0.317876	0.167487	0.0010947	0.395767	0.300882	0.501681	0.179221	0.268885	0.000743583	0.00100657	0.234229	0.181572	0.12462	0.157621	0.234147	0.458627	0.455322	0.260277	0.348316	0.490479	0.309572	0.44718	0.285902	0.487263	0.524431	0.301839	0.366963	0.293753	0.266027	0.365873	0.562167	0.481044	0.396113	0.452068	0.278894	0.387997	0.317427	0.325242	0.281864	0.461276	0.379165	0.24966	0.00119687
SM(d44:3)	1.16575	1.28238	1.05098	0.834965	0.80058	1.33306	1.15383	1.25811	1.10726	1.8546	1.70272	1.37586	1.78752	1.72881	2.05285	1.13421	0.655754	0.8409	1.52625	1.0326	1.15245	2.87474	1.40716	1.05171	0.830787	1.5544	0.96099	1.33394	1.25768	1.92034	1.19078	1.05903	1.18274	0.815686	0.823767	1.04609	0.888469	1.47805	1.00004	1.89834	0.969713	1.00995	1.32565	1.30591	1.32134	1.38596	1.4662	1.08743	1.48277
SM(d44:2)	2.77781	2.38612	2.44963	1.75142	2.18202	3.32468	3.30634	3.11598	2.02606	3.89651	2.5534	2.36533	2.80666	3.64337	4.21468	2.41174	2.38538	2.04124	2.54793	2.95368	2.70518	4.72829	3.44449	2.75378	2.58871	3.53799	2.57795	2.9354	2.852	4.96854	3.85685	2.34971	2.61488	1.88719	2.15283	2.78835	3.20711	3.33742	2.86539	3.80505	2.36708	3.24494	2.81266	2.63003	3.90405	3.17255	3.01304	2.83158	1.88232
SM(d44:1)	2.44425	1.88732	2.42223	1.09508	1.86659	2.5619	2.17252	2.10818	1.01743	2.96411	1.71742	1.99225	1.45341	2.78653	3.68464	1.94698	2.17509	1.7898	1.80581	2.3697	2.49348	3.53001	3.8544	1.83897	3.36924	4.03749	3.1664	3.84074	3.21327	4.84523	4.14947	3.20096	2.77419	2.88063	2.43569	3.6483	3.92295	3.81531	3.48138	4.03708	2.62343	3.09673	3.23368	2.86384	4.33863	3.99794	3.62905	3.87721	1.15618
SM(t33:1)	0.000980524	0.674307	0.467937	0.00113742	0.00121771	0.492062	0.526681	0.675066	0.56226	1.01086	0.328453	0.402418	0.779448	0.900869	1.42809	1.04682	0.308932	0.756557	0.984599	0.510504	0.607519	2.4157	0.749017	0.887917	0.537359	0.593827	0.530205	0.561278	0.581454	0.96143	0.61915	0.00096032	0.000842627	0.38088	0.00115884	0.476122	0.587429	0.473951	0.565228	0.580973	0.259036	0.428723	0.43179	0.392132	0.63786	0.589472	0.498029	0.000779154	0.302692
SM(t34:2)	0.222283	0.34154	0.00113588	0.226723	0.000701995	0.18621	0.225018	0.00072052	0.193873	0.328873	0.178951	0.000900642	0.154897	0.190666	0.29066	0.000968597	0.00125611	0.20723	0.000908824	0.000835747	0.00108202	0.394307	0.00107235	0.178172	0.219316	0.200754	0.230037	0.150872	0.23258	0.349734	0.0010587	0.000883288	0.199609	0.184682	0.00113196	0.199191	0.000730602	0.335743	0.23341	0.256962	0.23256	0.145133	0.140027	0.00115959	0.156478	0.181391	0.26178	0.221277	0.834562
SM(t34:1)	6.14518	8.40693	6.39527	4.91537	3.99371	5.62153	4.55598	6.20638	6.21198	6.95359	5.05333	4.53282	5.45005	9.74229	8.26378	7.26824	3.72956	5.82381	5.96051	4.3849	9.05094	12.1042	6.85769	7.07768	5.22817	6.14473	5.59006	4.92781	6.63921	8.49012	6.59791	2.73256	3.66121	3.26585	3.61785	5.17628	4.91837	5.54968	5.88745	4.98201	4.18647	3.9755	3.87924	4.43408	5.74232	5.14987	4.91571	5.80981	23.0351
SM(t34:0)	1.12504	1.04609	0.0012156	0.208764	0.629843	0.375531	0.94487	0.970608	0.468074	1.00079	0.459699	1.51025	0.463002	0.318787	1.15096	0.606049	0.483397	0.893493	0.712428	0.482111	0.813192	1.12186	0.919936	0.767382	0.485925	1.07981	0.616396	0.42452	0.875455	0.72387	0.0011987	0.0010768	0.727799	0.806895	0.596731	0.661007	0.828067	0.249677	0.438804	0.298424	0.57549	0.354473	0.64063	0.000731412	0.797404	0.000848847	0.515416	0.744473	2.96406
SM(t36:1)	7.63755	7.85861	6.99207	9.50187	6.65131	10.1432	5.86783	8.26006	7.84195	5.41348	7.57396	1.91582	4.45645	9.6496	5.23579	4.84657	7.26266	6.05691	6.25327	4.00323	10.8319	6.6082	6.62395	8.23047	0.000986264	1.63047	1.78347	1.48823	2.62788	3.18552	1.08285	0.842968	0.00124669	1.67376	1.16258	1.79747	1.76888	1.91209	1.55796	1.63947	2.09918	1.40559	0.0011594	1.3665	1.91218	1.86942	1.78401	1.44653	8.27878
SM(t36:0)	1.4859	1.45631	0.838495	1.50903	0.918349	1.24727	1.26485	0.866169	0.731138	1.20392	0.970801	0.952236	0.679951	1.05051	0.996162	0.962082	0.86346	1.05629	0.739857	0.879889	1.17041	1.12085	1.15304	0.853891	0.73565	0.745722	0.699899	0.558207	0.581683	0.983168	0.760445	0.294473	0.46774	0.541832	0.510833	0.771434	0.730618	0.660517	0.694661	0.706279	0.61268	0.500353	0.619367	0.324673	0.642655	0.777155	0.569288	0.69838	1.5194
SM(t38:2)	0.000789895	0.286054	0.334814	0.394183	0.000783474	0.00108064	0.000986857	0.00121963	0.00108778	0.000927094	0.154808	0.000727839	0.0010601	0.229987	0.000937507	0.00122905	0.0011733	0.000726532	0.00114797	0.000693542	0.000902588	0.0011394	0.00121579	0.223396	0.00116793	0.00100272	0.000745558	0.00074875	0.00110191	0.000964112	0.00137412	0.000992952	0.000845358	0.00095033	0.00084507	0.000793205	0.00116619	0.00119236	0.000746846	0.000888943	0.000920871	0.00103398	0.000723827	0.000897524	0.000674111	0.00092348	0.000776706	0.00117349	1.03038
SM(t38:1)	3.57496	4.27519	2.06421	4.08377	2.39152	2.95783	1.998	3.03222	1.86713	2.46247	3.1917	1.10096	1.07285	2.66703	1.89441	1.79644	2.99777	3.09797	1.21715	1.52068	3.21463	1.73221	3.74051	3.87514	0.501835	0.782852	0.249215	0.430646	0.469709	1.06126	0.565841	0.181402	0.398265	0.419759	0.000879516	0.732468	0.585099	0.770233	0.666158	0.361454	1.08023	0.180092	0.279019	0.264627	0.514349	0.46858	0.382142	0.287133	3.78048
SM(t38:0)	2.09959	1.72419	0.960668	1.40323	1.15952	1.27166	1.46037	1.05424	0.676661	1.49317	1.0648	1.94477	0.730911	1.15513	0.997521	0.845951	0.926337	1.55914	0.684513	0.970885	1.22171	0.929021	1.25439	1.1184	1.00433	1.01044	1.00814	0.937794	0.788996	1.18861	0.985062	0.687165	0.764561	0.00109203	0.723743	1.04041	0.92966	0.865914	0.665321	0.943707	0.633489	0.588688	0.699014	0.75308	0.846785	1.11122	0.787988	0.884236	1.15821
SM(t39:0)	0.159874	0.000831584	0.211975	0.000756698	0.152639	0.175484	0.157121	0.000731188	0.000946423	0.217925	0.100028	0.21318	0.0011699	0.190102	0.00106554	0.155546	0.145329	0.158349	0.00105278	0.000896013	0.19646	0.0010535	0.310086	0.00109435	0.00119915	0.213595	0.000734741	0.221624	0.215095	0.00115131	0.259677	0.154148	0.117555	0.190063	0.178141	0.19944	0.197671	0.153735	0.254247	0.175628	0.102668	0.133601	0.0945872	0.000714095	0.213565	0.209773	0.208566	0.218936	0.000763867
SM(t40:2)	1.34313	1.45248	1.80757	1.38656	0.664732	1.32003	0.911069	1.13631	1.41246	0.894008	1.42026	0.402241	1.10131	1.48249	0.994151	0.986862	1.17019	0.866735	0.970174	0.851614	1.76709	1.17353	1.50336	1.37258	0.52756	0.580903	0.379613	0.433954	0.622061	0.721331	0.598205	0.254581	0.369122	0.247674	0.396479	0.469874	0.566681	0.61572	0.495051	0.556141	0.793572	0.424119	0.317724	0.364905	0.506186	0.696271	0.654498	0.445601	3.35352
SM(t40:1)	5.29591	7.13247	7.95852	5.0496	4.0389	5.33219	4.84674	5.51259	4.74145	4.13318	4.10384	2.60053	2.96557	6.77007	5.03537	4.64171	7.38284	4.74532	4.00258	4.16426	9.25537	5.04809	8.03986	6.77048	5.33906	5.56883	4.81242	3.93193	7.06102	6.82575	6.04048	2.84127	4.55899	4.55385	3.91498	5.99241	5.60141	5.71939	7.5679	4.2481	7.7914	3.78217	3.99253	5.12439	4.706	5.51515	5.66536	6.17624	8.8083
SM(t40:0)	5.97366	5.2942	3.32708	3.46373	3.18305	3.56884	3.7948	3.163	2.14416	4.28868	2.6576	5.99089	1.69464	3.78713	3.52813	2.92182	2.77842	4.73856	2.12583	2.98146	3.54485	3.04886	4.40778	3.29587	3.72328	3.72613	3.7576	4.33068	3.62744	4.31744	4.32633	2.69643	3.04555	3.53768	2.95271	4.01931	4.08385	3.94552	3.49811	3.40834	2.86171	2.48797	3.24198	3.24107	3.6287	4.88763	3.17154	3.83898	4.20811
SM(t41:2)	0.568347	0.976374	2.45006	0.659942	0.471182	0.919651	0.904169	1.02571	1.1014	0.730057	0.649206	0.00111066	0.702296	1.7177	1.01123	1.25932	1.38326	0.821423	0.636716	0.507205	1.72669	1.09217	1.52011	0.974643	0.699548	0.685615	0.556725	0.510181	0.809322	0.782133	0.736279	0.0011406	0.470619	0.642488	0.498342	0.763475	0.917569	0.861903	0.888577	0.564959	0.947314	0.568989	0.381455	0.429111	0.555128	0.746033	0.811579	0.517866	3.48054
SM(t41:1)	4.36147	5.86443	11.1748	3.16851	3.80883	5.08604	3.614	5.07141	4.37791	3.97219	2.60968	2.06722	1.94992	8.78439	5.47877	5.27257	10.2636	4.4992	3.4412	3.99983	10.6382	5.29995	9.14987	6.53007	7.88964	8.22825	6.84678	5.01941	9.43902	8.84619	7.9204	3.91483	5.83221	5.50524	5.04392	8.17007	8.04429	8.38469	12.0563	5.63183	9.86393	5.5736	5.45748	6.17993	5.96032	7.63213	8.15444	8.12309	5.87209
SM(t41:0)	2.05872	2.15522	1.8671	1.02314	1.22124	1.4555	1.48655	1.31358	0.797787	1.60871	1.16691	2.54436	0.420184	1.64863	1.56882	1.39969	1.91783	2.11625	0.728357	1.43282	1.69719	1.4524	2.3276	1.38009	2.0338	2.34708	2.24755	2.27965	1.90134	2.40304	2.4342	1.48708	1.63488	2.12856	1.69695	2.30177	2.69104	2.11041	1.91517	1.87845	1.60864	1.5022	1.92256	1.73713	1.91367	2.73951	1.96376	2.02569	1.86588
SM(t42:3)	3.90434	5.9594	7.38081	5.44491	2.63628	5.04949	4.74803	5.456	7.25187	3.74081	6.47389	1.40763	7.48688	7.50858	3.66681	4.82998	3.11985	4.19858	4.57508	2.95605	6.44169	7.05375	4.3664	4.19947	2.41213	1.70614	1.4176	1.59672	2.51046	2.74234	1.76756	0.871804	1.44787	1.43933	1.19943	1.70799	1.89534	1.57086	3.05709	1.48781	2.19343	1.54075	0.000864616	1.4997	1.40369	2.27565	1.86076	1.87514	14.9662
SM(t42:2)	32.9194	54.1415	49.1997	40.6389	27.8856	47.4256	50.5811	43.9455	61.8188	33.3308	37.3916	13.3146	37.6237	84.0757	42.9538	45.4923	41.6811	31.6112	39.6573	40.3585	72.4117	60.1392	46.8301	50.7274	24.0459	20.7065	19.1115	15.0011	26.6541	27.3748	22.6406	9.78827	16.3358	15.3572	14.9028	21.5862	23.4353	25.8885	28.3319	16.7862	24.4298	16.4623	14.6183	16.6572	16.2246	17.5657	23.6152	18.8481	65.7835
SM(t42:1)	23.1946	27.986	25.1177	18.4552	15.2731	20.8571	24.2844	18.3798	19.1769	22.0208	15.579	18.0025	14.3059	28.2776	21.0008	19.0627	21.892	18.4256	16.3438	19.3646	28.3001	24.6235	24.3373	20.9267	19.8897	19.4013	17.0496	16.8163	21.6642	23.7625	20.4856	11.0469	15.4119	14.6899	13.6024	19.8502	20.8899	19.5619	21.8395	15.905	19.7069	12.7023	14.7156	16.2279	15.607	19.2694	19.0244	18.8155	27.0914
SM(t42:0)	3.0312	2.54351	2.68162	1.50799	1.67192	1.77774	1.78576	1.47401	0.99802	2.64945	1.82678	3.3396	1.09707	1.81016	2.16984	1.64276	1.97252	2.46945	1.20865	1.956	2.20018	2.19938	3.04956	1.85503	2.91436	3.17051	2.73932	3.34435	2.73688	3.60797	3.35889	2.19768	2.48871	2.51025	2.22456	3.01111	3.32021	2.93146	2.60615	2.60789	2.23339	1.97209	2.60691	2.47611	2.79986	3.47163	2.52424	2.83414	2.51432
SM(t43:2)	0.130771	0.303572	0.583892	0.147247	0.0969467	0.199413	0.00108971	0.246871	0.273023	0.24029	0.000697476	0.000808407	0.192887	0.512188	0.00123085	0.328374	0.346401	0.231968	0.188579	0.203396	0.524233	0.438729	0.348071	0.33022	0.306192	0.219355	0.187339	0.000938038	0.231567	0.27454	0.283594	0.122282	0.0959682	0.00105144	0.137917	0.281255	0.320782	0.289721	0.379397	0.20584	0.26341	0.148641	0.15989	0.129924	0.189209	0.153616	0.270222	0.258688	0.56364
SM(t43:1)	0.185446	0.388966	0.460994	0.163649	0.000869466	0.400396	0.210811	0.249565	0.254601	0.192108	0.000987303	0.00112991	0.057691	0.456582	0.264753	0.431614	0.390201	0.270672	0.000955567	0.180994	0.355324	0.310233	0.338841	0.225118	0.360382	0.327931	0.273304	0.252286	0.387536	0.420632	0.484732	0.205997	0.312759	0.344182	0.224317	0.460131	0.454622	0.470317	0.637464	0.232152	0.449403	0.00120245	0.250845	0.320523	0.304383	0.464846	0.302598	0.33713	0.347818
SM(t43:0)	0.00084583	0.000918274	0.000742767	0.000746854	0.00106142	0.000746992	0.000741258	0.00120641	0.00102317	0.000729263	0.000761417	0.136076	0.000726086	0.000848585	0.152101	0.150806	0.145156	0.00068772	0.000841302	0.00113026	0.00103119	0.00112684	0.19976	0.000804417	0.183284	0.183688	0.126844	0.185943	0.00110885	0.17072	0.156838	0.000824538	0.00108801	0.126707	0.154815	0.170913	0.290014	0.00111177	0.00115267	0.172896	0.00107764	0.000842425	0.263552	0.145814	0.130006	0.198771	0.170648	0.000840634	0.000910391
DG(18:0) _RT_8.85	2.02984	2.42963	0.000540006	2.05524	5.08421	4.32121	2.55667	0.000848718	3.55976	3.57948	4.91996	1.56009	3.16038	1.85306	1.52297	1.57529	2.69375	3.16586	2.19683	1.67199	1.91364	2.51233	2.30838	2.3287	1.97276	1.84988	2.35521	2.68016	1.46507	1.30477	2.5777	2.42248	3.311	1.1349	1.9833	2.81958	3.43582	3.78004	3.65358	2.20178	3.13044	2.88465	2.32047	3.58321	2.46868	0.000647684	1.80026	2.4228	2.08374
DG(18:0) _RT_9.254	0.000795495	0.000948548	0.000720453	0.655507	0.000682034	0.000772745	0.000659349	0.000748402	0.000856143	0.000859025	0.000677307	0.000762167	0.00082992	0.000694367	0.000747136	0.000741631	0.000889551	0.00085346	0.00089378	0.000674095	0.000944531	0.00110754	0.673183	0.867303	0.000609561	0.00084418	0.665051	0.000565166	0.000718064	0.000677618	0.676915	0.763154	0.000640619	0.000697322	0.000752977	0.000618576	0.000866383	0.00091467	0.000829205	0.000668757	0.658371	0.000580877	0.000771233	0.731228	0.74398	0.000641372	0.000586829	0.00081359	0.596572
DG(19:1) _RT_8.899	0.00107501	0.000894524	0.0007824	0.000804929	0.00083868	0.000603231	0.000878098	0.000801758	0.000803053	0.000816088	0.000791368	0.000794155	0.00057935	0.000628316	0.000552548	0.000632292	0.000615751	0.0671732	0.000583902	0.000667254	0.00065444	0.000634567	0.00066338	0.000874667	0.000748633	0.000568939	0.00102971	0.000660062	0.000787425	0.000917722	0.000685209	0.000827869	0.0010735	0.000749804	0.256805	0.000641181	0.000863785	0.00102896	0.00074909	0.00060493	0.346388	1.43931	0.000657523	0.000630535	0.000934369	0.000880416	0.000648706	0.000571326	0.000700199
DG(19:1) _RT_9.63	0.379604	0.217357	0.172192	0.000788248	0.999866	0.899086	0.0163162	0.000588686	0.46583	0.000881738	0.400654	0.000513602	0.124666	0.187679	0.191002	0.000602182	0.000527013	0.000885496	0.000564945	0.000967438	0.000709801	0.00107821	0.000766252	0.000799757	0.311798	0.285714	0.000807857	0.53571	0.000564779	0.000568547	0.000690583	0.000747953	0.165962	0.000799723	0.144761	0.000671362	1.42126	0.000734463	0.592925	0.000810068	0.158228	0.000676459	0.000730566	0.170753	0.000982035	0.000722762	0.000621091	0.000829631	0.000706643
DG(20:7)	0.000994971	0.692085	0.000681805	0.000655486	0.000571666	0.000508064	0.000713562	0.000541326	0.30826	1.68586	0.000725871	0.000511875	1.88332	0.000866085	0.0521993	0.43707	0.000648839	0.416557	1.00659	0.000743418	0.000846082	0.000836748	0.000691558	0.99033	0.0230499	2.46495	1.16309	0.000520219	0.000868057	2.3414	2.00893	1.94281	0.105417	1.37968	1.61181	2.32524	0.000580755	0.83562	2.12755	2.40666	0.000525846	0.0294102	1.36179	1.42632	3.29205	0.127744	1.18055	1.92417	0.033073
DG(20:0)	0.00106849	0.230113	0.000920695	0.442447	1.61569	1.83587	1.77325	0.000621184	2.58763	4.10071	6.6277	1.35389	7.43486	1.46643	1.74122	1.85687	1.4033	4.13801	0.000646625	0.000612513	0.00073037	0.000897681	0.000642388	0.000669624	0.335195	0.000778319	0.000742208	0.000781204	0.000837717	1.12049	0.000905317	0.000837059	3.84628	0.000726681	1.63113	3.70112	0.000965465	4.36873	0.000642666	0.000599268	6.55567	2.97796	2.749	4.09003	0.125845	0.000700722	0.00061562	0.0008065	0.000678924
DG(22:2)	0.000712973	0.000690126	0.000708203	0.0006497	0.000544547	0.000543981	0.000616326	0.000619878	0.00073039	0.000650066	0.000573117	0.000867859	0.000684209	0.000679451	0.000788224	0.000858113	0.000674197	0.000783608	0.000781513	0.000963033	0.000842335	0.0009826	0.000788509	0.000847306	0.000900721	1.17562	0.0806054	0.998634	0.000809841	0.000753444	0.00073342	0.000633273	0.00101042	0.000479082	0.000729875	0.00082732	0.000594789	0.0302275	0.000581798	0.000735139	0.000584716	0.000654055	0.000596468	0.000782008	0.000784152	0.00103955	0.000682466	0.0999771	0.000572048
DG(22:1)	1.11235	1.81705	1.65572	0.794423	1.86304	4.50063	3.92274	1.28508	4.42927	8.86343	15.9316	2.45817	18.3755	1.98256	2.53231	3.08901	2.54141	10.6954	1.49244	1.11479	0.896308	1.67821	2.69365	1.14565	0.938812	0.846671	0.882594	0.573978	1.24742	1.67759	0.838633	2.41957	5.798	1.0115	2.11872	5.45869	1.44317	5.86551	2.36578	1.44079	5.22086	5.12486	4.30529	5.84344	0.851943	0.999404	1.31334	1.40612	0.936524
DG(22:0)	0.677788	1.17481	0.639456	0.596883	0.000738988	1.06169	1.62683	1.07502	1.57811	2.43294	4.13882	1.14034	3.26992	0.000783811	1.05065	0.981051	0.829438	3.74209	0.970109	0.845162	0.466401	0.00100314	0.793955	0.72227	0.000732938	0.366738	0.44178	0.564124	0.000745915	0.474497	0.57339	0.000633152	1.63713	0.468936	0.729907	2.05653	0.617015	1.76955	0.000580119	0.8384	1.28454	1.19628	1.14632	1.55619	0.716511	0.469735	0.000817263	0.873991	0.516443
DG(23:4)	0.10915	0.153113	0.113402	0.137497	0.117076	0.15683	0.0650341	0.12707	0.095461	0.000580632	0.134963	0.102352	0.10573	0.101108	0.000565472	0.0811568	0.139493	0.107511	0.000819388	0.09281	0.199762	0.167451	0.139349	0.153109	0.147458	0.0792096	0.104631	0.102551	0.132341	0.104332	0.118466	0.000846998	0.179079	0.115699	0.0714188	0.0993462	0.0929118	0.091351	0.158967	0.122124	0.121912	0.129088	0.0619944	0.0574951	0.000694726	0.128618	0.000473767	0.0746845	0.102199
DG(24:2)	0.000774713	0.478888	0.00063455	0.195021	1.24409	2.31902	2.2314	0.523707	1.46358	2.69464	4.5618	0.672166	7.21151	0.982997	0.820811	1.05546	0.686848	3.62372	1.31028	0.919995	0.358424	0.648641	0.838711	0.590534	0.000847889	0.000797206	0.000679395	0.501977	0.466504	0.645588	0.455892	1.01009	2.99912	0.596915	0.893637	3.04118	1.61272	3.19386	0.746288	0.862441	1.74783	2.17653	1.8892	3.2664	0.000704017	0.481182	0.78294	0.755392	0.000817377
DG(24:1)	1.01561	1.0386	1.08259	0.863387	2.70281	4.45267	3.05184	1.22628	4.19026	4.66379	13.6448	1.46433	0.000731951	2.11862	1.16026	0.000847099	1.24753	8.95678	1.28931	1.13814	0.805394	1.04928	1.41802	0.782824	0.410154	0.457093	0.000932137	0.527007	0.655669	0.781702	0.483824	0.837432	3.08841	0.629695	0.891258	3.91155	0.710958	2.2571	1.30307	0.785792	2.5379	2.45533	2.05473	2.8825	0.445871	0.491435	0.623337	0.735258	0.579618
DG(24:0)	0.701352	0.822239	1.04689	0.800119	0.766104	1.29292	1.2898	0.99872	1.4137	0.505669	2.42848	0.579043	1.38805	1.06448	0.814069	1.01145	0.475193	1.8635	0.891798	0.761252	0.442387	1.0058	0.804781	0.691414	0.611013	0.731536	0.777071	0.971632	0.503395	0.350449	0.724041	0.590938	1.08902	0.468308	0.589721	1.47455	0.841699	1.29354	0.000981955	1.00594	1.08282	1.01842	0.000742597	1.02063	0.000863973	0.884279	0.66429	0.957907	0.660255
DG(25:5)	0.302002	0.307256	0.298651	0.309487	0.224251	0.255204	0.325268	0.279816	0.243012	0.258316	0.257483	0.331117	0.175885	0.271658	0.341284	0.306189	0.207546	0.37766	0.518699	0.425175	0.294496	0.278696	0.38126	0.376729	0.206133	0.299422	0.344856	0.276287	0.217136	0.278619	0.319213	0.337718	0.286212	0.000592545	0.22758	0.307341	0.284026	0.378269	0.388055	0.270783	0.233342	0.256077	0.286201	0.315748	0.331782	0.360228	0.252282	0.329963	0.296483
DG(25:1)	0.000902353	0.000657393	0.000701702	0.374994	0.334373	0.175076	0.276704	0.134678	0.335103	0.268735	0.000880285	0.00059164	0.226521	0.173282	0.309886	0.299434	0.000508092	0.000758363	0.00086297	0.000821975	0.382816	0.000816044	0.000682999	0.00082644	0.224255	0.472483	0.357052	0.000731031	0.000604858	0.000700743	0.324519	0.000598345	0.00108917	0.000542995	0.000848865	0.000671704	0.000583617	0.000723249	0.375591	0.261921	0.192282	0.244311	0.000690219	0.271505	0.000945899	0.264583	0.000646783	0.000743543	0.310277
DG(26:5)	0.000787385	0.00105722	0.0821601	0.000720475	0.0312891	0.000796274	0.000558781	0.0676101	0.000733003	0.000576263	0.000916843	0.0841192	0.000694197	0.0579185	0.000794248	0.000830879	0.00058945	0.000608795	0.116264	0.000935782	0.000941194	0.00106237	0.000830926	0.000589892	0.000858389	0.0323127	0.0578611	0.000783295	0.000563068	0.000565826	0.0577567	0.0596554	0.000666311	0.000619356	0.000515294	0.000829859	0.000931451	0.0872445	0.059332	0.000960507	0.000830689	0.000732457	0.000535759	0.000653396	0.000839641	0.0394304	0.000535147	0.000579784	0.000821547
DG(26:2) _RT_10.817	0.00093076	0.000748762	0.000795145	0.000636881	0.000829559	0.84946	0.000823554	0.000711433	0.00075929	0.539556	1.2086	0.0005962	2.53019	0.464653	0.376532	0.000744609	0.000868536	1.01991	0.000728768	0.000670412	0.000912185	0.000892297	0.000845236	0.000779174	0.000858042	0.000596087	0.000882074	0.000808233	0.000509399	0.00089704	0.000822313	0.000621534	0.531465	0.000774568	0.000681317	0.912334	0.000571285	0.701115	0.36736	0.000788553	0.000774966	0.000483322	0.347896	0.785724	0.00064816	0.000760857	0.499553	0.000896386	0.000855928
DG(26:2) _RT_11.429	0.000831914	0.0010435	0.0805751	0.000654499	0.000719755	0.000601034	0.000658815	0.000795367	0.000569536	0.000698358	0.102439	0.000620929	0.000815205	0.000790778	0.000829874	0.000637312	0.25295	0.000859294	0.000897578	0.001039	0.000938892	0.000908289	0.000889496	0.000988392	0.147253	0.172913	0.000977578	0.000631415	0.000836401	0.000870941	0.000548133	0.293234	0.000881323	0.16232	0.000509853	0.000747067	0.137707	0.000933724	0.000884657	0.237561	0.152995	0.00069073	0.194734	0.189722	0.153045	0.000964595	0.000616562	0.000805671	0.089278
DG(26:1)	0.900416	0.894885	1.13922	0.928143	1.24395	2.35674	1.426	0.927627	2.06719	1.72646	4.93988	1.34716	4.38706	1.22209	1.11882	1.03768	0.770484	3.31517	0.882593	0.794564	0.792969	0.827975	1.05115	0.617389	0.477904	0.48293	0.533587	0.562227	0.507492	0.581077	0.69654	0.802321	1.34184	0.597446	0.548623	1.52313	0.713496	1.17142	0.879172	0.608237	1.15422	1.40813	0.968889	1.32248	0.560327	0.662637	0.66266	0.726442	0.415541
DG(26:0)	6.9105	6.57563	6.2465	6.56135	7.68139	8.34405	8.6019	7.21587	8.05751	8.2171	9.0846	8.36325	7.75406	7.87134	8.07675	7.24872	6.44956	9.28238	7.15757	6.39619	6.74246	6.901	7.42334	6.60632	6.02308	6.50761	5.88404	6.94901	6.15477	6.45841	6.57616	5.94819	7.50605	5.86987	6.26207	7.91965	6.53344	7.07187	6.88869	6.18351	7.14351	6.95433	6.56207	8.11246	6.74848	6.52427	5.95361	6.01296	6.16172
DG(27:2) _RT_11.747	0.000986413	0.00106661	0.000702907	0.000757236	0.000537331	0.000515071	0.000565529	0.000779199	0.000903039	0.000882475	0.000839034	0.0697477	0.000574924	0.000711876	0.000560002	0.000669957	0.000549914	0.000632259	0.000777246	0.000591492	0.000610402	0.000658341	0.00096792	0.000964856	0.000612688	0.000713763	0.000857528	0.000633801	0.000631402	0.000710574	0.000894335	0.000903075	0.000776005	0.000504184	0.000717957	0.000646513	0.000840588	0.00103652	0.000938593	0.000760386	0.000711221	0.000493127	0.000612106	0.0008187	0.000905821	0.00066677	0.000471555	0.000540969	0.000854735
DG(27:2) _RT_11.174	0.060495	0.0800985	0.000740803	0.000661445	0.000917171	0.00051531	0.0698357	0.00067782	0.000839888	0.000600416	0.202473	0.000529721	0.306051	0.000765656	0.000681505	0.000499804	0.000715563	0.288061	0.000824309	0.00104104	0.000801068	0.000879139	0.000591717	0.0567213	0.000605464	0.000733493	0.000682038	0.000831007	0.124083	0.0602169	0.000833412	0.0269327	0.206972	0.00076406	0.000633676	0.000816814	0.000746502	0.233885	0.000688803	0.0731781	0.000738544	0.000787685	0.217394	0.382114	0.0312782	0.000672323	0.0558899	0.0989933	0.129823
DG(27:0)	0.893094	0.707155	0.814549	0.876948	1.08218	0.731714	1.00304	0.000833865	1.38404	1.1871	0.852979	0.813148	0.970551	0.782841	0.786315	0.000808937	1.1021	1.32215	1.06803	1.05501	0.939663	0.811206	0.000848449	0.856273	0.901159	1.41774	0.000917013	0.847388	1.05596	0.8725	0.704203	0.910499	1.11217	0.832009	1.14016	1.02648	0.58848	0.995692	0.844653	1.13077	1.19331	1.24153	1.0821	0.985625	1.1788	0.810245	0.966336	1.03674	0.907267
DG(28:4)	0.00102805	0.000916278	0.0821956	0.0629561	0.000552152	0.0593713	0.000891369	0.0492254	0.000977692	0.0365099	0.000648297	0.0349457	0.00068017	0.000816544	0.000542362	0.000793259	0.000766709	0.000626055	0.000727842	0.000959597	0.000999165	0.0208855	0.000843157	0.05008	0.000790578	0.00078446	0.0640767	0.000747532	0.000549675	0.000676061	0.0553353	0.000806292	0.000949142	0.000507118	0.000541368	0.0301048	0.000933505	0.000873175	0.0385611	0.000574173	0.0213402	0.000459676	0.00081868	0.0370812	0.000612969	0.000923951	0.000576105	0.000753812	0.000517105
DG(28:3)	0.387991	0.00060319	0.000659669	0.000559922	0.461403	0.729939	0.000867684	0.490653	0.000667881	0.741748	0.934702	0.000710522	1.88481	0.691217	0.774217	0.683565	0.000711232	0.884	0.649414	0.400992	0.273259	0.632534	0.000866748	0.00102522	0.000800944	0.000559032	0.268587	0.606429	0.000846491	0.329295	0.243386	0.11386	0.706404	0.000503554	0.000473133	0.000830393	0.000951221	0.720746	0.000932155	0.357078	0.280417	0.524908	0.000768296	0.000684769	0.483402	0.510671	0.562658	0.799925	0.246519
DG(28:2)	1.97398	2.14944	2.22209	1.45093	2.14403	4.57516	3.28342	2.22476	3.81944	3.84416	5.81065	3.77168	7.95812	3.6049	2.88622	2.99396	1.98567	5.06685	2.14439	2.12256	1.38893	2.28445	1.78836	1.35174	1.33616	1.1376	1.20063	2.0278	1.58964	1.8832	1.42802	1.39911	3.29069	1.30395	1.57226	4.37108	1.77733	3.65852	1.86526	2.23705	2.53367	3.12398	2.91801	4.33122	1.59693	2.14796	2.05363	2.17057	1.0129
DG(28:1)	3.6157	1.93061	4.36825	3.10121	4.22777	9.28551	5.64327	3.49912	8.0968	5.15318	13.1339	4.71736	13.734	6.63846	3.5844	4.63685	2.71961	10.0722	3.82574	2.76253	2.77321	2.11121	3.09194	2.57056	1.12781	0.470842	1.29348	1.01568	1.54617	0.00100258	1.12327	1.64904	3.58335	1.87772	1.99243	3.84147	1.76243	2.59069	2.86903	1.9946	5.13996	3.37165	3.36327	3.13638	1.60235	1.35194	1.38187	1.28508	1.91448
DG(29:1)	0.00098937	0.000914465	0.642542	0.607332	0.000888583	0.389205	0.000691234	0.73073	1.06492	0.000911115	0.000764472	0.533909	0.00056894	0.000938236	0.000529363	0.000858189	0.524227	0.548201	0.483267	0.639887	0.000621568	0.00113239	0.000914685	0.547981	0.000556001	0.000522335	0.871356	0.63149	0.779851	0.692	0.548188	0.567649	0.457133	0.721431	0.000813933	0.000802968	0.000713474	0.71633	0.00099964	0.548247	0.000774051	0.708839	0.000597738	0.604941	0.541904	0.378929	0.468415	0.858794	0.000883062
DG(29:0) _RT_12.317	6.03271	5.80039	6.00995	8.46495	6.11458	5.65442	8.70283	8.16636	6.67231	6.27718	6.65347	8.72882	7.39131	6.2465	7.24732	7.39963	5.31239	6.57478	7.99487	10.4138	5.2056	5.27383	7.54512	9.60988	6.99973	8.24349	10.4426	8.88319	7.51186	5.71125	8.88312	11.5806	6.79423	7.86869	8.02662	7.67946	7.23133	11.3645	9.79358	9.54271	9.90798	6.69821	9.88258	7.44705	8.19204	9.48289	8.69846	9.71519	10.1345
DG(29:0) _RT_12.602	0.00109285	2.76275	3.32399	0.000772769	0.0008409	0.00071584	0.000574095	2.47049	0.000807841	0.000664559	0.00072628	0.000795562	0.000676288	0.000922763	3.47889	0.000781843	0.000525125	2.49365	0.000537129	0.000727351	2.22349	0.000951192	0.000970614	0.000673094	0.000800446	0.000506603	3.00738	0.000803391	2.48044	0.000850559	0.000809418	0.000539574	3.2564	0.000778834	2.17617	2.32254	2.8006	0.0007272	0.000929528	0.000570107	2.71104	0.000553564	0.000763018	0.000684324	0.000626765	0.000787266	2.76035	3.61993	2.92328
DG(30:4)	0.121615	0.000994931	0.000876734	0.000981874	0.000789186	0.0877403	0.000904483	0.0512594	0.000710684	0.000598634	0.000580924	0.0876064	0.201118	0.00064592	0.203697	0.203306	0.000541222	0.000864594	0.0671416	0.000865393	0.000577511	0.000657885	0.000570309	0.000928197	0.000717781	0.000726202	0.000690933	0.000635115	0.000819728	0.00087753	0.00077202	0.0834736	0.000715355	0.000508917	0.000730559	0.16923	0.000609278	0.000795846	0.000840505	0.000613491	0.000537741	0.000758785	0.000638764	0.0977898	0.000763573	0.000843686	0.000533013	0.107212	0.000559333
DG(30:3)	1.72278	2.16124	1.32062	1.13016	1.89242	3.83284	2.92559	2.00618	3.39905	3.48673	3.02391	8.37471	5.03324	4.65971	4.08714	4.35858	1.4038	3.42627	2.7619	2.09625	1.44594	3.29777	1.16726	1.53589	0.81518	0.755443	0.989478	1.70551	1.21507	1.49882	1.04864	0.965761	2.174	0.998125	0.852566	2.22176	1.50874	2.10747	1.19383	1.53347	1.43655	1.94287	1.71812	2.98629	1.42254	1.35496	1.50618	1.30503	1.27501
DG(30:2)	17.5845	16.7426	17.0045	14.5041	20.7164	44.2753	29.6819	21.1796	40.9864	28.8826	39.9873	39.596	52.5354	40.501	25.5608	32.0915	18.3278	32.3719	19.7041	17.4825	15.1147	16.8562	15.1182	15.4451	12.961	12.3216	12.2012	18.894	13.4477	16.5039	11.3555	14.2678	25.0755	11.6342	11.232	26.9947	15.9935	20.053	15.4507	15.4622	22.0313	19.9703	17.4987	20.7381	14.8163	19.2578	13.5931	16.7745	8.42706
DG(30:1)	46.7981	30.5952	60.0147	53.0663	48.8525	138.384	69.5844	51.7297	132.321	66.9437	204.995	49.9566	174.599	94.7898	44.8638	60.4782	39.1612	112.139	49.1134	40.2795	39.7388	34.2934	46.7267	41.1703	24.1566	14.4381	12.0755	16.7809	19.2922	18.64	15.4661	19.4466	44.1018	23.213	22.0024	41.3771	20.9039	29.0915	49.5469	26.1054	68.7496	50.7089	37.6085	32.2733	15.5734	18.3859	22.505	14.5028	24.7918
DG(30:0)	95.1244	71.9174	92.5285	76.9238	100.144	221.089	152.022	107.618	142.687	144.974	206.882	108.868	170.686	199.707	161.923	163.672	92.6183	179.289	102.964	117.047	70.6573	87.7081	86.2505	77.1956	66.5715	55.9361	46.6802	62.9035	61.132	69.0752	42.8884	50.1097	123.482	61.2599	59.0195	145.602	74.449	92.8297	80.281	77.9029	128.859	110.217	91.4754	101.506	54.1806	81.3013	59.0485	72.0764	52.295
DG(31:2)	0.00110989	0.780547	0.000571947	0.000730621	0.478537	1.32242	0.0005419	1.48854	2.03925	0.431948	2.19385	0.000584472	4.15113	0.000836326	1.99151	1.86975	0.000892582	0.000771483	0.000558529	0.000632124	0.00092947	1.17561	0.64577	0.000917127	0.000806173	0.000777792	0.688922	1.19725	1.33169	0.806099	1.05497	0.274246	1.57101	0.599482	0.693437	1.71534	1.20765	1.1308	0.000653725	2.28144	0.000642714	1.91711	0.803593	3.31446	0.000777134	0.000897179	1.38244	1.24395	1.63329
DG(31:1)	7.44577	5.37732	6.93931	4.3247	5.17939	7.48638	6.43104	5.74562	7.93924	7.15994	7.6542	4.85883	8.4727	9.01375	8.86088	6.59054	5.90454	8.0118	6.33034	6.10141	4.21322	5.52737	4.91723	5.24782	4.22546	3.77123	5.37228	4.81075	3.91861	3.95362	4.39196	4.18187	5.18966	4.44376	3.86848	5.80201	5.03847	5.53908	4.94195	5.38984	5.06189	5.48921	4.98768	5.34706	3.63743	6.08946	4.88059	4.75194	5.85295
DG(31:0)	9.2318	7.62508	8.97822	5.02681	6.71787	5.99604	9.7797	6.62195	7.45735	6.18914	10.1048	6.34853	9.17412	8.71456	10.8573	9.51882	6.08371	9.69804	8.86004	9.35409	5.81341	6.97056	6.9192	7.63983	6.63823	5.27895	6.74056	6.71335	4.84639	6.67526	5.56664	6.72697	7.43251	4.89564	6.01378	8.99347	8.41473	8.8422	8.27863	8.29074	5.53428	7.53835	5.63609	8.94196	5.01577	8.12991	7.48106	8.20641	7.80558
DG(32:4)	0.000805689	0.000660872	0.000722706	0.000909943	0.000568264	2.51286	0.000744117	0.612508	0.00088084	0.000709374	3.06175	3.98386	3.58498	0.000854602	0.000579564	0.000686853	0.00087448	0.000909176	0.754192	0.000825136	0.000726225	1.23764	0.000580531	0.000748884	0.000804472	0.00059438	0.000749915	0.000794027	0.175248	0.000883074	0.266968	0.000798863	0.000954766	0.000749213	0.000827095	1.93016	0.000588457	0.00068629	0.000828705	0.000761803	0.000899466	0.00062888	0.344131	1.76592	0.829615	0.00101543	0.000637706	0.812603	0.000681977
DG(32:3) _RT_12.306	26.8857	24.0348	26.7971	23.0142	28.1299	72.4954	49.1502	35.2236	59.8414	49.9054	62.1618	48.1035	92.8652	65.8701	42.219	58.2044	29.9158	44.8556	42.5404	34.3132	21.0543	34.1185	21.9496	24.1376	14.8639	13.1357	11.6329	19.7295	16.6269	15.5748	12.1986	13.7244	29.1784	14.3907	14.2903	34.7486	20.392	25.6363	23.7846	22.0475	30.641	30.6693	24.7662	28.8172	14.9593	21.6546	18.5035	18.0628	20.6137
DG(32:3) _RT_12.879	4.86626	10.2661	3.98977	4.29731	0.000876947	4.06837	0.000729291	3.84915	0.000593176	0.000844509	0.000718856	4.34612	0.00058208	0.000921747	0.000503	11.366	0.000871818	8.90078	13.6632	5.21513	5.13957	5.98051	4.47334	10.6517	4.35057	7.35664	6.15452	4.77273	0.000642483	4.60487	7.02379	0.000840025	4.35508	7.28434	6.87053	12.2306	4.49191	7.373	7.66224	7.35477	0.000519855	0.000448242	6.89901	9.23291	0.000613609	5.11104	8.43177	7.46315	3.59748
DG(32:2)	431.387	407.998	435.188	391.555	557.567	1068.85	684.048	544.007	963.756	716.887	982.679	580.885	1093.93	987.434	600.223	763.771	429.745	699.707	449.902	434.989	391.533	413.859	392.817	409.062	317.675	295.123	269.242	418.8	297.21	368.507	237.424	296.448	519.454	260.975	247.288	606.422	363.789	415.666	387.431	358.897	513.747	476.942	394.333	396.967	329.243	422.94	295.899	373.678	226.269
DG(32:1)	714.357	468.651	649.734	717.628	851.916	1614.29	920.673	740.77	1485.46	872.697	2009.96	763.932	1398.32	1182.53	654.348	765.292	608.565	1514.47	462.729	456.903	550.593	395.853	629.559	555.524	344.879	235.033	197.136	314.934	263.163	339.318	233.45	291.565	565.09	304.915	295.658	606.237	313.279	443.313	541.146	342.41	879.456	719.395	490.819	398.633	244.844	298.701	296.717	256.969	343.55
DG(32:0)	246.714	236.574	228.893	239.732	317.677	591.269	467.185	321.351	391.014	380.815	578.442	379.829	414.832	424.38	405.548	367.917	324.643	601.365	225.213	268.028	196.646	260.402	251.695	201.41	213.669	187.893	172.192	220.129	184.351	230.488	143.941	203.099	518.224	173.224	214.82	484.793	236.709	405.371	237.827	240.668	559.065	404.872	323.311	415.162	185.764	264.644	199.844	270.493	275.301
DG(33:4)	0.000797179	1.66913	0.762157	0.000745983	0.850538	0.369395	0.0005966	1.6334	1.45589	0.00079373	1.37168	0.000715843	4.20395	1.46129	1.65662	1.08489	0.248157	0.61015	0.841493	0.739237	0.298008	0.739355	0.606577	0.237286	0.717808	0.915393	1.0122	1.67644	3.09097	1.36748	1.24183	1.32502	1.57104	0.444807	1.07018	2.05495	0.000957428	1.5132	0.587315	2.35611	0.677391	2.09279	0.966137	5.7669	1.35548	1.50143	2.00202	1.68603	0.468124
DG(33:3)	2.10352	3.44395	3.25372	0.000662986	2.87025	4.73349	3.73963	3.10563	5.2362	5.49075	5.5381	3.70251	8.35432	7.32602	5.81791	5.26582	2.88936	5.5509	4.95145	3.14034	1.84631	3.59193	2.16379	2.09321	1.67311	0.00058093	2.24766	3.06388	3.14779	2.76714	2.16939	3.46297	4.40018	1.68291	2.12569	4.97792	3.40442	6.41379	3.33938	4.27186	3.243	4.41406	3.8405	8.03497	0.000679705	4.54694	3.98172	4.3696	3.53192
DG(33:2) _RT_13.168	0.00111151	0.000638215	0.000659914	0.000813291	0.00083318	0.00074575	0.000606757	0.000611453	0.753405	0.93478	0.000915787	0.675576	0.431042	0.849073	0.000838089	0.000523494	0.574085	0.626809	0.000607237	0.000861529	0.000956244	0.000988888	0.000587089	0.000919467	0.000620016	0.00055487	0.000688923	0.000631222	0.000849527	0.00093169	0.000759968	0.000811298	0.841701	0.133745	0.000847965	0.714587	0.505575	0.000908584	0.367817	0.000858621	0.000505758	0.459984	0.000830374	0.000648444	0.287251	0.00100256	0.000684462	0.35728	0.000875202
DG(33:2) _RT_12.906	25.6987	31.8203	27.4566	15.5498	27.1391	36.6871	41.8671	28.7806	40.7285	45.4332	30.6529	27.5936	46.9616	63.9717	57.8332	52.9839	31.6794	40.0064	32.2555	28.6811	17.4644	33.5997	25.3472	20.5809	21.0498	24.6349	28.3885	37.3615	22.0307	28.971	19.1966	23.5442	29.6384	18.9894	17.6051	44.2172	32.1826	35.8617	20.9135	31.6117	21.4781	27.5484	28.3851	33.5249	26.3766	37.7474	24.7461	32.8909	30.6633
DG(33:1) _RT_12.977	6.22356	0.00105949	0.000541309	10.3748	5.7158	0.00054727	6.55151	6.21522	0.000966696	0.000801774	15.0956	6.59241	0.000532152	0.00066642	0.000623064	0.000526119	0.000809205	0.00086933	0.0009305	5.24431	4.89693	0.000845337	7.10992	6.50347	0.000755012	0.000698508	0.000790209	0.0008471	0.000532814	0.000628611	0.000825403	0.000602489	0.000773135	0.000543121	0.00061275	0.00095239	0.000950553	0.000976396	7.50298	0.000960217	8.61736	6.16288	0.000724961	0.000698972	0.00072157	0.000926929	2.90787	0.000798076	0.000558794
DG(33:1) _RT_13.26	26.5125	21.6098	22.9172	16.5364	20.6939	27.6047	29.0501	19.1538	40.7643	27.6757	25.6179	20.5246	27.2448	37.3807	27.4777	26.808	23.4411	31.5816	19.9055	19.8942	17.2256	21.9426	18.0494	17.4084	15.048	14.1811	16.5774	20.0768	13.647	16.641	14.0489	16.5098	21.106	15.3201	12.9475	23.7686	19.1516	19.2889	16.2674	18.8446	18.9658	20.2856	19.9448	18.4457	15.4118	22.9055	15.2438	17.4803	21.1617
DG(33:0)	4.2138	5.52986	5.70308	3.58971	4.15032	5.77243	4.99577	4.40339	4.38396	8.8835	5.38417	4.39663	3.40725	6.51972	7.83623	7.34623	9.71044	10.8853	5.62135	5.36655	3.5538	10.3358	4.09905	3.50702	3.60198	4.14293	5.76893	5.74917	7.05683	4.78628	6.93748	4.41078	6.038	3.47354	3.21444	11.2132	5.28195	5.65793	3.64858	0.657712	5.91351	4.27473	4.53558	9.24268	4.48532	7.21867	4.06863	6.28255	4.86368
DG(34:5)	1.48532	1.2282	0.000586493	0.508426	2.33393	3.52924	3.39846	1.91154	2.96307	3.60731	2.22323	4.61706	4.4179	5.21424	5.00042	3.8765	1.69395	2.31714	3.3043	3.01159	0.73	2.85808	0.483533	0.000622096	0.591182	0.000606684	0.00066235	0.000675145	0.704606	1.03037	0.707435	1.17348	2.07819	0.642138	0.358701	2.26508	1.04859	1.87433	0.000821345	1.42088	0.000698773	0.592987	1.05696	2.19285	1.21545	1.72014	0.572189	1.95011	2.10631
DG(34:4)	22.7582	29.3365	23.1816	20.5318	33.4945	63.2442	53.1826	32.7649	65.9004	58.2898	74.1871	45.5277	98.4676	65.6238	49.3726	58.2659	30.3128	48.5802	44.7909	33.6231	20.4683	44.7149	21.8174	21.1133	15.6239	15.6301	18.8295	27.0565	18.206	18.2958	14.4463	20.254	33.333	14.2747	15.5023	37.9609	22.0491	33.2927	21.7479	23.6349	27.047	29.8614	28.5273	32.2607	18.9096	28.3102	16.4684	26.7907	35.2262
DG(34:3)	815.669	833.362	831.02	671.653	1013.77	2056.77	1413.26	1067.29	1811.82	1491.08	1769.31	1107.69	2054.72	1957.97	1338.84	1488.16	882.718	1347.47	940.908	861.02	632.016	953.661	708.145	685.989	512.994	410.548	409.727	666.438	481.992	552.183	386.456	471.149	820.808	421.214	407.49	991.062	575.018	793.64	639.933	583.193	942.201	917.05	712.343	705.367	432.579	624.283	456.947	537.44	750.898
DG(34:2)	3868.42	3963.35	3269.14	3204.44	4642.11	7285.62	5745.51	4230.39	6723.5	5621.34	6594.4	5436.34	6618.96	7566.14	5343.93	6071.13	4059.14	6359.83	3123.83	3495.17	2959.78	3668.86	2974.55	3147	3088.07	2753.44	3220.69	4261.71	2961.43	3860.24	2656.82	3457.68	5422.61	2698.01	2675.06	6243.73	3811.68	5273	3162.76	3631.55	4668.64	4691.96	4224.55	4436.9	3341.22	4206.24	2701.12	4360.03	2538.39
DG(34:1)	3360.66	2259.11	2508.2	2574.07	3840.99	5640.19	4050.25	3197.21	4205.51	3228.42	5232.58	3885.65	3573.58	5075.94	3232.64	3637.66	2730.14	5243.74	1660.73	1880.63	2347	1851.48	2363.53	2211.26	1738.79	1245.5	1328.36	1957.28	1517.62	1923.37	1351.25	1781.38	2878.71	1457.71	1404.59	3203.37	1611.09	2155.16	1948.72	1663.25	3120.52	2698.17	2376.79	1820.41	1487.71	1665.81	1341.04	1933.32	1300.68
DG(34:0)	83.8529	86.5314	64.7653	67.9774	93.8039	131.373	119.327	88.1003	82.4289	114.83	139.941	163.305	75.9709	110.649	121.094	119.772	100.607	153.01	65.9179	76.8066	53.8043	70.6567	70.2374	57.6068	72.6684	67.3823	71.8196	86.1222	61.8622	83.292	55.684	77.7411	145.554	53.8181	68.1989	143.953	76.0087	114.879	60.6705	66.7511	138.72	103.26	102.027	118.999	76.8554	94.2038	63.5912	115.194	25.7294
DG(35:5)	0.000669156	0.000921472	0.00077739	0.000768756	0.000854481	0.000877143	0.000883092	0.0005495	0.000905722	0.000781948	0.000758025	0.000545146	0.000549749	0.000778208	0.000720451	0.000770483	0.000896488	0.000621854	0.00067725	0.000776306	0.000628081	0.000743136	0.000640776	0.000874343	0.0005781	0.000551209	0.000939883	0.000696521	0.000825859	0.000713457	0.000936626	0.000696379	0.000727819	0.000511462	0.000552274	0.000949846	0.000814093	0.000991579	0.000915018	0.000616651	0.000536319	0.000730491	0.000650728	0.000799203	0.000835396	0.000819056	0.000510591	0.000685246	0.00086402
DG(35:4) _RT_12.994	0.00100902	1.20839	0.000771175	0.000932011	0.00079902	0.000802903	2.0686	0.000819216	1.44886	1.78189	0.000829985	0.000632137	0.000860917	2.71836	2.73757	3.22803	1.13079	0.000714546	0.000548488	1.63094	0.000681268	0.000730268	0.000629889	0.000781775	0.000807956	0.669954	0.557962	0.000783216	0.797914	0.000651865	0.699728	0.00086879	1.50539	0.476439	0.000738616	2.45659	0.000958573	0.000941403	0.000683428	0.881651	0.000644792	0.000728318	0.00053635	1.75941	1.13558	0.00105582	0.000492468	1.49154	0.928658
DG(35:4) _RT_12.761	0.00110188	1.95148	1.19527	0.782423	0.0005815	4.68747	3.45529	1.96945	3.43857	4.05944	1.80867	3.02955	3.9815	4.8678	7.55025	4.37532	2.26176	3.23839	4.87824	2.41349	1.10376	5.10316	1.12532	0.000754027	1.20398	1.29794	1.90356	0.000752197	2.49038	1.96806	1.28506	2.67635	3.37651	1.34381	0.931684	3.88991	2.41527	5.32438	1.16985	2.17152	1.11855	2.96717	2.41719	3.08761	0.000573952	0.00107088	1.361	2.52694	1.77925
DG(35:3) _RT_13.066	21.1537	22.1435	17.6881	10.8795	26.8617	37.6457	54.986	27.1689	37.4085	39.0925	23.301	22.5492	30.5056	64.8231	58.1665	56.344	26.3554	31.7627	31.7907	27.8756	15.0367	33.2423	14.2484	13.3901	12.9145	15.3552	19.8077	31.6714	17.2738	20.5041	14.3017	20.3269	29.1261	11.2587	10.4286	38.443	20.2634	25.9879	13.7641	18.336	24.3882	27.2043	22.3675	24.4273	19.2717	28.2589	13.5229	25.2251	17.2053
DG(35:3) _RT_12.798	0.000866384	0.000689366	6.73494	6.52411	0.000758433	0.000707553	0.000823153	8.84855	11.5303	0.000793788	12.8422	0.000579798	11.7488	0.000756484	0.00062149	0.000672648	0.000689857	0.000605911	0.000826076	0.0010072	3.57167	0.000872943	5.65743	6.8175	4.36375	0.000664863	0.00106341	0.000523979	0.000584948	0.000945347	0.000945361	5.95955	0.000923731	0.000577937	3.89697	0.000590431	0.000819689	0.00106709	7.61884	0.000933392	9.30692	0.00052137	0.000756842	0.000807487	0.000704609	0.00112342	4.04671	0.000700831	7.41234
DG(35:2) _RT_13.137	20.9466	0.000984383	21.9199	27.7429	16.9361	21.3808	25.8627	20.0876	24.2539	0.000924938	0.000697992	0.000492992	21.2493	0.000606378	0.000798606	0.000541845	16.5483	22.9698	17.0224	0.000678903	14.378	20.9968	17.3183	22.0396	15.8127	0.000559865	24.4953	26.7632	0.000646758	14.7929	16.089	23.7207	20.7903	0.000490479	15.2055	0.000953042	19.4031	33.1038	24.936	21.1594	0.000735684	19.4674	20.8313	16.5768	20.1452	27.9415	14.7191	21.4208	0.000747667
DG(35:2) _RT_13.387	51.9037	67.8183	39.9943	22.012	59.1414	77.6381	81.9878	56.0461	68.2368	79.2835	83.2834	81.7282	74.9485	130.838	113.634	107.413	59.3822	70.7908	52.5077	78.546	31.3474	60.0906	34.5304	28.7848	31.2072	49.9121	45.1717	98.8818	54.4874	51.7438	46.644	43.7425	62.6765	40.3664	24.8277	104.298	49.6614	55.1083	29.2525	42.208	59.2495	44.3677	48.4618	53.1635	64.5626	92.2428	31.7866	64.2878	53.416
DG(35:1) _RT_13.459	19.7872	0.000977224	17.331	23.496	0.000820925	0.000834271	0.00058419	20.392	0.000579586	0.000587106	19.4328	22.8633	12.7596	21.7285	15.0241	15.3909	13.7061	0.000662435	13.1049	20.1793	15.1841	14.9199	19.6174	19.826	12.0927	0.000715121	15.3591	16.9486	11.0326	9.20811	10.7704	14.2616	0.000833419	9.0265	8.84076	17.2754	11.7697	19.3011	18.0473	12.2163	0.000900913	12.796	0.000780086	9.18544	12.2634	16.4331	0.000738363	16.0283	11.041
DG(35:1) _RT_13.686	26.1369	33.0746	21.6654	9.88528	39.7391	31.8263	52.2803	20.9097	39.2878	35.5898	0.000678895	22.0886	21.4107	49.9831	54.3371	39.6198	24.8913	35.1106	17.0528	18.6424	14.6291	35.1095	16.3865	12.3804	12.6655	21.3598	16.1875	41.7464	15.3703	20.8183	24.2078	31.2017	23.7969	20.8555	10.529	28.5134	28.5123	16.4406	12.0346	27.9843	16.67	16.726	31.4824	15.0874	27.671	22.1999	22.1395	36.8561	12.2309
DG(35:0)	3.96322	0.000809809	0.000607339	2.32263	2.18108	2.48485	2.68239	2.57661	0.000895049	0.000838585	0.000934477	0.00066115	0.000881975	4.23839	4.31972	3.44576	2.25049	0.000681024	0.000559789	3.04957	0.000669283	2.7048	2.41672	0.000667476	2.49521	2.74121	3.43068	4.83029	2.32919	2.71593	2.36234	2.81025	2.52983	0.000792468	1.2865	2.73403	3.3921	2.06005	1.68017	1.92001	1.37912	1.38861	1.70999	0.000842126	4.02358	6.07514	1.99025	4.17942	1.09562
DG(36:6) _RT_12.369	0.000971643	0.000750096	0.000567991	0.00077875	0.000598895	0.000517766	0.00080851	0.990202	0.000737244	3.90427	2.64574	0.000579519	5.9862	1.33351	0.000730921	2.70055	0.000878065	0.000509837	0.00055576	0.000894963	0.000775083	1.4022	0.000544805	0.000810186	0.000911172	0.685469	0.000912528	0.000820053	0.00066933	0.725183	0.532315	0.000563623	3.1578	0.000563993	1.05408	0.000854388	0.000604392	5.90925	0.000922998	1.49379	0.000779493	0.000515803	2.75552	5.65775	0.986376	0.886154	0.000671571	0.000537963	1.29107
DG(36:6) _RT_12.638	1.93815	1.39188	1.29008	0.984864	2.61909	4.48302	4.76862	2.50285	4.54942	5.53878	5.59997	7.27502	9.34381	8.61526	8.53215	9.56346	3.68843	7.86139	4.94778	5.16457	1.39072	4.78213	1.20906	1.28085	1.07027	0.000822415	0.804575	1.8088	1.82092	2.01213	0.833257	1.56352	5.01568	0.000461769	0.000785523	5.1613	3.14061	0.00114259	1.97758	2.38902	2.47363	0.000529179	2.59213	4.56387	0.000647255	1.66465	1.17326	1.80524	0.000702231
DG(36:5) _RT_13.39	0.00110973	0.202903	0.000816459	0.000797204	0.241855	0.000703332	0.000795925	0.000547454	0.000697932	0.000707597	0.000921329	0.182539	0.000597927	0.000813323	0.000874179	0.000648905	0.000701466	0.000624467	0.000721493	0.000831152	0.176357	0.160106	0.00063435	0.000825487	0.000548941	0.00087239	0.29839	0.00066431	0.237634	0.12604	0.0706933	0.000815349	0.000778334	0.000633101	0.000479914	0.284417	0.000683335	0.000915411	0.106866	0.000593723	0.000864005	0.00079588	0.00067665	0.117054	0.000791412	0.349278	0.000515758	0.00087851	0.000728513
DG(36:5) _RT_12.69	52.9815	103.67	55.4362	41.2588	79.2157	161.685	192.206	102.431	134.27	251.028	123.158	155.659	251.364	201.822	221.368	228.507	110.548	147.452	172.585	144.995	53.9572	170.714	50.3464	62.6232	54.5838	75.6263	84.4903	128.259	85.0996	86.4297	56.1454	88.1659	193.632	60.0734	64.9434	225.682	130.809	259.354	62.3451	110.872	92.1719	123.128	145.882	251.556	95.3263	146.675	81.8341	131.531	91.5486
DG(36:5) _RT_12.959	0.00109644	0.00073545	0.000678287	0.000651271	0.467514	1.15019	0.00070215	0.000860096	0.000814142	0.000583625	0.000910251	0.00082456	0.000826727	0.000802782	0.000754045	0.000806855	0.000819763	0.000522492	0.000572818	0.000698353	0.000774348	0.000876595	0.000663253	0.000686759	0.000916073	0.000590072	0.00091074	0.556907	0.000843074	0.000702686	0.000799376	0.000897439	0.00108891	0.000473244	0.000664233	0.000658614	0.000561749	0.000992949	0.00100624	0.000914942	0.000807312	0.000551229	0.000916409	0.000792265	0.000840207	0.00109932	0.000529754	0.000700716	0.000764956
DG(36:4)	1084.49	1585.05	930.955	584.593	1511	2276.3	2884.94	1677.55	2008.09	2817.87	1559.31	1602.93	2417.03	3338.95	3481.8	3822.58	1510.85	1833.81	2572.63	2121.1	736.857	2678.54	775.861	825.634	880.647	1236.36	1544.92	2606.14	1525.16	1556.12	998.9	1513.8	2445.12	796.888	797.612	3288.28	1689.19	2540.98	827.39	1385.63	1145.76	1420.29	1554.37	2374.25	1573.97	2293.52	966.81	2364.96	1150.37
DG(36:3)	4433.21	3872.29	3063.3	2026.48	4530.23	6654.42	7112.04	4419.78	5653.51	5723.79	5437.11	4120.86	5106.94	7791.79	6250.86	8323.34	3811.76	5256.95	4664.49	4447.17	2357.73	5217.89	2088.25	2338.72	1996.2	2306.68	2752.13	4580.98	2976.8	3172.55	2255.66	3182.74	4735.97	1757.83	1664.54	6002.52	2792.76	3659.4	1998.01	2446.76	3006.33	2947.32	3067.85	3394.87	2893.03	3636.21	1815.01	4180.51	2525.79
DG(36:2)	4834.64	3030.65	3114.27	2319.68	4868.15	6488.76	5641.58	4199.56	4974.41	4329.48	6260.94	4666.35	3432.99	6907.81	4975.02	6568.66	3385.54	5269.23	2879.92	2879.84	2417.39	3169.82	2361.53	2293.01	1683.37	1603.33	1965.04	3288.03	2083.52	2416.08	1734.23	2442.56	3507.56	1451.95	1298.83	4365.93	2007.74	2426.6	1735.94	1736.93	2704.89	2297.61	2429.32	2156.28	2161.3	2497.91	1376.05	2942.43	1383.1
DG(36:1) _RT_13.905_RT_13.905	1101.04	739.318	620.628	642.538	1116.67	1294.31	1031.41	826.468	886.379	872.746	1129.19	1516.14	595.648	1415.18	1119.89	1174.17	705.439	1135.96	459.391	592.88	579.209	510.047	581.056	542.226	508.123	388.49	525.468	722.486	481.644	635.032	482.528	609.843	742.388	410.496	348.823	882.798	480.229	489.669	415.66	408.057	577.2	539.949	570.144	434.593	542.899	601.602	358.47	725.607	113.152
DG(36:1) _RT_13.459_RT_13.459	0.000804412	0.000997323	0.000864363	0.000558004	0.000755624	0.000637019	0.000550715	0.000744686	0.000605463	0.000812092	0.000621214	0.000795732	0.000719124	0.000830427	0.000642818	0.000813838	0.000658707	0.000851062	0.000839922	0.000988347	0.000575577	0.00104519	0.000799261	0.000908147	0.000525471	0.000748982	0.000608003	0.000648791	0.000567927	0.000878818	0.000656283	0.000883495	0.000710018	0.000733889	0.000795452	0.000961153	0.000954744	0.000679494	0.000977463	0.00094944	0.000714029	0.000687237	0.000838101	0.00071599	0.000674388	0.00082655	0.000726871	0.000579455	0.000768829
DG(36:0) _RT_14.225	27.4505	20.7179	15.9523	15.9731	21.8963	19.8152	19.182	19.5283	10.1407	15.5463	21.3962	39.7046	8.3063	16.4014	19.6782	18.857	18.2165	21.899	13.1603	16.6482	12.3478	13.1352	16.1944	14.3135	17.0353	15.2468	21.4447	27.1771	16.0999	16.7651	16.1536	17.9455	21.6243	11.568	10.6594	21.7135	14.7177	16.0898	12.6669	13.2861	16.9007	14.0055	15.226	13.5859	21.7419	25.6971	12.7796	28.1529	3.79017
DG(36:0) _RT_14.79	0.00110551	0.000720054	4.67723	0.000789326	0.00088021	0.000581898	0.000741742	0.000685194	0.000736155	0.00088249	0.00060533	0.000784874	0.000817115	0.000641388	0.000856873	0.000697568	0.000909822	0.000824158	0.000672636	0.000647915	0.000818839	0.00113255	0.000854296	0.000700239	0.000692181	0.000788818	0.000874779	0.000605741	0.000613041	0.000808334	0.000719258	0.000661363	0.000646314	0.000666722	0.000702058	0.000625507	0.000558379	0.000784493	0.000666196	0.000647459	0.000811082	0.000561522	0.000797849	0.000513649	0.00079692	0.0010326	0.000726027	0.00074632	2.08473
DG(37:6)	0.000656048	0.000959455	0.000652379	0.000863908	0.000633878	0.000572575	0.000712445	0.0807284	0.134022	0.381436	0.000755816	0.297734	0.507491	0.7497	1.31909	0.602504	0.302001	0.368909	0.480318	0.138616	0.000972381	0.47169	0.000586676	0.000964712	0.000672956	0.000651618	0.000948789	0.1595	0.000826876	0.000564102	0.000862152	0.000836983	0.0010744	0.000470657	0.000606567	0.255695	0.129854	0.183297	0.000823087	0.156629	0.000878701	0.200117	0.000923279	0.264512	0.000798775	0.00092483	0.000591724	0.00086338	0.175178
DG(37:5) _RT_13.011	0.000689923	0.000620178	0.000902599	0.000709757	0.254967	1.20027	0.000758939	0.000839985	0.000822223	1.55411	0.000758134	0.000865952	0.000612247	0.000848454	3.62707	3.34498	0.000826234	1.21408	0.000930077	0.000661005	0.000571484	0.0010965	0.000756343	0.000866917	0.00064739	0.000632925	0.728098	0.000799024	0.000683209	0.000988259	0.000538793	0.000749948	0.00101085	0.000632368	0.000528653	0.000608519	0.000833077	0.000971551	0.000882426	0.00064809	0.000789045	0.000801334	0.000681381	1.00763	0.00062646	0.000815579	0.000664424	0.000589514	0.587441
DG(37:5) _RT_12.674	0.000708776	0.00102751	0.000931004	0.000617957	0.000886508	0.000560101	1.07937	0.450355	0.00064313	0.000801067	0.429073	0.89381	1.57144	0.000632631	1.61703	0.00087896	0.000760142	0.574165	1.208	1.17507	0.000729224	1.05906	0.000779095	0.000982303	0.258526	0.000717689	0.66743	0.000519962	0.308937	0.000758921	0.000690302	0.804008	1.09064	0.33695	0.449477	0.979387	0.700557	2.03617	0.000663332	0.513485	0.59444	0.559999	0.897739	1.40573	0.000614265	0.806579	0.0005482	0.000617326	0.587353
DG(37:4) _RT_12.977	9.68928	13.8153	8.52785	9.50868	10.7479	11.7543	23.5473	14.1802	13.124	15.7646	11.4574	15.046	13.3542	18.1509	19.3748	19.6669	11.3418	11.0533	20.7269	23.6939	6.69813	18.6946	8.56072	10.0927	10.2898	8.43883	19.1598	23.1329	11.891	8.96965	10.4083	16.167	16.328	6.61084	7.20684	20.064	14.3567	28.7421	11.2706	12.7647	10.6527	11.157	13.3515	14.9446	13.8002	21.2964	8.52235	19.3358	12.8295
DG(37:4) _RT_13.404	0.000660722	3.20669	0.000738244	0.000956787	3.03872	0.000540251	0.000648019	0.000514595	0.000873982	4.86901	0.000581649	4.95928	0.000692523	0.000840679	8.27451	6.37575	3.85396	0.000680113	0.00077906	4.66981	0.000883532	0.00103603	0.000667117	0.00104003	0.000714283	0.000731874	0.000891756	0.00084706	0.00059307	0.000592209	2.39173	0.000907405	4.24218	0.000650361	0.000758869	5.74412	0.000667817	0.00104965	0.000964602	1.03678	0.000649032	0.000666485	0.000654229	0.000707419	0.000627932	0.00104441	1.69833	4.26043	1.53801
DG(37:3) _RT_13.28	22.9098	18.8167	23.7384	24.3195	16.1381	18.5022	29.4014	22.571	22.2431	18.1187	28.1343	23.8205	17.0463	23.7161	21.7344	24.8866	15.9623	20.8801	21.9408	31.3711	13.3731	25.9149	14.891	17.5552	12.3772	10.6162	20.5841	27.5594	14.5755	12.7544	15.0789	18.4337	17.0579	9.77856	9.31551	23.3165	16.0653	27.8648	17.2063	15.035	15.9078	15.8011	15.8872	13.8085	17.6289	25.7124	10.8212	23.5867	32.8105
DG(37:3) _RT_13.512	21.5314	16.6846	14.575	0.000732294	38.322	27.3785	38.6619	21.8109	27.8826	31.617	12.2893	22.7456	15.5705	64.2378	58.6004	59.7782	35.6104	46.5828	23.2957	27.1479	11.3931	34.7315	13.6209	11.4532	11.7335	24.9636	21.0278	64.2713	33.5741	22.3525	0.00059526	21.0159	30.3113	11.0418	9.05728	42.1121	36.8914	22.5795	11.8684	16.3401	12.2528	18.8574	35.3731	18.861	38.7102	55.3314	11.8372	34.5567	15.2087
DG(37:2) _RT_13.576	25.9801	15.2686	19.5147	19.2875	16.8648	17.3485	0.000672438	25.8743	0.000663168	12.1037	17.6176	21.8632	10.6624	0.000697684	18.7395	21.2633	0.000568617	16.8032	20.6815	26.0119	28.3561	0.000707667	16.1336	30.9735	0.000770927	0.000613666	18.0771	0.000761784	13.8137	0.000991803	14.4452	16.7096	0.00103699	0.000727289	4.77807	0.000749317	0.000772739	0.000707958	12.7025	9.9473	0.000874601	9.09118	9.72719	0.000661303	16.4226	20.8724	7.67412	0.000545353	0.000608555
DG(37:2) _RT_13.815	24.8491	16.2337	17.9016	7.40325	23.1788	25.1624	63.2303	0.000734345	18.3495	28.7403	0.00090104	21.3122	11.7225	63.994	56.0242	49.8423	23.1992	27.0988	0.000674359	23.4856	12.51	26.8411	15.9622	12.0374	21.2175	17.5162	39.1435	64.2183	20.5337	33.7208	16.8874	21.5615	39.2445	18.8429	0.000612523	55.3289	22.4568	35.864	12.5444	16.9054	0.00055415	22.7115	18.2403	16.3801	25.2168	31.2676	14.7648	34.5565	10.9737
DG(37:1) _RT_14.687_RT_14.687	0.00104016	2.04215	0.000634512	0.000861978	0.611107	0.000692528	2.71325	1.77844	0.00067523	0.000689744	0.00075913	0.000841463	0.000679198	0.000927983	0.000784814	0.000568277	0.00084604	0.000637885	0.000730636	0.000845493	0.000906303	0.00105296	0.000640065	0.000682787	0.00057688	0.000783873	0.000957295	3.15216	0.000564019	0.000572369	0.000866133	0.000606203	0.000625824	0.00076624	0.000842971	0.000941758	0.000889501	0.269761	0.000860082	0.00096952	0.122213	0.00053718	0.000624448	0.000815581	0.000759868	0.000776034	1.25858	0.000844482	0.000567699
DG(37:1) _RT_14.086_RT_14.086	14.09	5.21399	11.146	3.37757	7.74292	6.41626	11.1407	7.78419	0.000706972	6.41195	0.000819648	5.74218	0.000749013	25.7802	19.1595	20.1024	7.3749	0.000765771	0.000539545	12.3181	8.35171	8.89858	6.13364	4.00675	5.63283	7.14199	10.0876	17.4893	9.41208	10.7459	8.92137	8.78169	6.09296	3.88709	0.000821133	9.51431	5.25935	3.77269	3.15829	4.91985	0.917676	0.713504	4.94393	2.82176	12.0541	15.612	4.90974	11.5294	0.000674105
DG(38:7)	5.31652	4.02661	3.91645	2.30457	5.45295	10.6253	10.8666	5.83573	10.2269	12.7494	12.409	11.6244	21.8988	16.857	17.8199	12.843	7.13182	17.1287	11.959	11.5425	3.14792	11.5572	2.81036	2.76524	1.9809	0.000653278	2.29493	5.30461	3.82383	4.0125	2.16488	3.44663	9.08242	1.93876	1.57092	10.0702	4.55429	6.60481	3.1215	4.23973	5.07584	5.54544	4.99698	8.33315	2.40377	3.4705	2.4096	3.86533	6.97734
DG(37:0) _RT_14.415	0.837447	0.00103039	0.916944	0.258655	0.000801423	0.000543791	0.000643807	0.501631	0.00093129	0.00057625	0.000567799	0.58254	0.000893023	0.545035	0.724708	0.553546	0.376636	0.000611411	0.42308	0.548338	0.296105	0.00111845	0.563828	0.367463	0.801412	0.777158	1.31419	1.67496	0.749594	0.936544	0.825046	0.899997	0.425171	0.666586	0.000578819	0.630687	1.02466	0.000975133	0.000760945	0.536284	0.000508158	0.000615705	0.000641235	0.000606626	1.34555	1.44201	0.660989	1.46931	0.000603049
DG(37:0) _RT_14.945	0.322701	0.921796	1.19028	0.408243	0.567284	1.37399	1.72521	1.1702	0.235248	0.361447	1.12799	0.000807901	0.361001	0.793363	0.579581	0.265277	0.831215	0.234256	0.581574	1.22658	0.570906	0.68346	1.51399	0.000920135	0.390303	0.43847	0.416781	1.28546	1.30748	0.829689	0.580262	0.000855902	0.733666	0.000494096	0.479874	0.482208	0.250959	0.126242	0.296037	0.772162	0.196245	0.432732	0.416291	0.942114	0.00066348	0.000877155	0.718749	0.000886732	0.934956
DG(38:6)	43.5063	1.38931	21.8899	20.2686	3.18371	113.542	93.7883	3.46373	60.452	8.21356	101.086	114.251	4.09449	122.853	6.44973	107.555	69.8385	9.75588	83.274	65.8523	2.34987	147.346	21.4867	2.98344	18.4478	36.7282	0.931992	16.5121	2.57387	4.3477	0.646183	30.0316	150.752	15.8376	18.5617	95.0584	55.3717	2.95536	26.3822	41.8017	33.203	45.9935	1.72958	3.05465	30.3619	45.6422	1.04169	36.2801	34.6656
DG(38:5)	107.48	69.2304	52.0118	40.1443	79.8758	114.249	147.584	70.4109	124.598	149.23	126.59	172.189	142.235	217.911	203.405	176.277	78.9524	194.856	130.799	132.28	48.9288	138.181	34.1196	41.5512	36.6627	37.5916	56.4467	112.592	61.609	67.6594	44.3288	71.4454	126.164	28.8148	26.9489	141.969	68.6688	83.1726	37.9738	60.0221	47.1747	66.6176	65.1416	95.6453	56.7738	86.2616	35.9437	106.369	85.6078
DG(38:4) _RT_13.654	171.359	143.862	78.4028	96.8287	90.3581	83.7963	111.055	81.3388	129.087	397.829	121.199	741.154	65.8381	353.588	429.914	323.966	65.9462	182.921	160.223	179.783	80.3258	187.027	90.5394	61.8001	71.2305	83.4537	137.775	204.564	90.7216	148.401	88.8459	67.4129	121.863	48.1924	27.8324	261.626	98.478	69.6715	90.4454	146.738	57.9501	144.679	60.3576	88.5564	112.837	135.158	57.0035	240.761	88.7063
DG(38:4) _RT_13.423	71.2816	57.1764	40.4856	0.000854795	78.6975	124.825	150.567	80.2144	114.377	118.021	80.8486	0.000851899	109.055	218.984	204.205	179.614	64.9618	118.355	106.65	96.1914	37.2834	108.741	0.000586545	36.6316	31.905	34.2663	0.000822428	95.2636	50.4811	51.3362	35.9543	58.5194	90.5485	24.969	24.3942	114.489	50.9463	66.3184	28.1279	0.000766641	35.571	47.3007	55.4593	70.8781	51.3075	74.0737	31.0584	86.3794	42.6861
DG(38:3)	192.113	176.294	104.418	73.4623	214.28	261.135	510.176	208.789	276.332	304	151.466	282.899	170.568	555.113	577.544	487.619	175.174	226.21	235.998	275.105	103.323	221.987	118.066	120.426	89.2527	122.271	160.182	269.121	158.759	173.611	121.271	158.287	217.471	82.8853	77.3806	256.819	138.506	177.076	76.909	139.375	88.5455	119.253	141.74	171.794	162.828	256.777	100.186	237.058	77.6797
DG(38:2) _RT_13.994_RT_13.994	493.099	278.15	224.848	181.772	391.456	354.26	668.861	340.464	287.728	306.076	221.144	540.625	149.95	633.833	580.571	489.606	261.076	297.36	226.636	348.533	205.149	220.043	228.75	250.307	169.404	167.092	298.177	411.306	238.088	225.477	212.39	246.322	250.01	137.583	94.2746	293.419	194.142	180.908	143.084	170.556	129.555	133.274	166.196	147.995	275.39	349.389	129.539	323.604	73.3364
DG(38:2) _RT_13.586_RT_13.586	0.00076018	0.000857199	0.000583459	0.000611648	0.000593994	0.000541807	0.000658853	0.000661368	0.000668711	0.000741943	0.000951965	0.000803872	0.000701508	0.000798276	0.000578707	0.000775593	0.000755418	0.00059232	0.000574732	0.00104787	0.000770108	0.00106799	0.000716131	0.000634082	0.000670093	0.000759564	0.000703716	0.000660233	0.000863105	0.000688267	0.000935154	0.00067291	0.000877191	0.000605504	0.000735069	0.000734538	0.000751353	0.000943002	0.000781821	0.000705325	0.000806924	0.000751276	0.000789693	0.000740359	0.000716359	0.00101114	5.6084	0.000760628	0.000635897
DG(38:1) _RT_14.297	116.95	56.4328	44.023	43.3806	100.869	57.9393	66.7992	64.5863	31.4155	51.3014	60.6553	144.795	17.7391	69.4132	72.0832	60.3925	53.3834	75.2636	22.3312	37.6844	36.0189	17.5267	48.297	52.8705	31.6812	33.1091	49.4443	69.6773	36.4178	45.6705	41.2413	45.8736	41.8669	28.276	17.6454	50.2005	27.7672	26.2122	30.4748	30.4127	24.7991	23.2979	29.8089	21.7393	48.4118	51.7544	24.3498	55.3408	4.8482
DG(38:1) _RT_14.837	0.000717152	0.000969595	6.19627	0.000861685	0.000620246	0.000855691	0.000569723	0.000852743	0.000654083	0.000885157	0.000567104	0.000713089	0.000685762	0.000900009	0.000501549	0.000868063	0.000883227	0.000589061	0.000862996	0.000660105	0.000752365	0.000964462	0.000900303	0.00103493	0.000774109	0.000660771	0.000979999	0.000665703	0.000852745	0.000631976	0.000787385	0.00088489	0.00101676	0.000666473	0.000652577	0.000917518	0.000610309	0.000677988	0.000776607	0.000611219	0.000720368	0.000713041	0.000705473	0.000589349	0.000936127	0.000846315	0.000794315	0.000707325	3.86253
DG(39:7)	0.000880149	0.000612179	0.000823401	0.000557163	0.000808885	0.000858036	0.000929016	0.00066596	0.000900413	0.000867997	0.000776944	0.000490899	0.000873543	0.000956648	0.930903	0.212772	0.112734	0.000685685	0.000807832	0.000871845	0.00095398	0.000874845	0.000877547	0.000908061	0.000710238	0.6908	0.00100556	0.000868438	0.000660815	0.000931369	0.000860222	0.000591484	0.00102738	0.000623254	0.000491618	0.359225	0.00076064	0.00101831	0.000764383	0.000702467	0.000645743	0.000501099	0.000722485	0.000661167	0.00063994	0.0010758	0.000461187	0.000808658	0.000818838
DG(38:0) _RT_15.08	0.0006929	0.000833891	0.000613477	0.000826162	0.000582783	0.00087996	0.000797399	0.000812272	0.000710912	0.384694	0.61652	0.00082174	1.04044	0.000786372	0.000571819	0.000726583	0.000792034	0.000770726	0.000872352	0.000600147	0.000825185	0.000750057	1.63468	0.000773895	0.000557324	0.000518806	0.000740108	0.000703224	0.000669303	0.00070243	0.000584216	0.000685213	0.00090803	0.000713422	0.000762568	0.000766938	0.000818674	0.00107826	0.00102308	0.000797584	0.000697015	0.000563788	0.000601519	1.23756	0.000856505	0.000953888	0.000537074	0.000606823	0.000575953
DG(38:0) _RT_14.598	6.13483	4.21065	4.21671	2.5695	4.54756	2.42103	2.86357	3.37129	0.87955	2.52965	2.40379	7.03685	0.869623	2.51902	3.08188	2.12395	3.70299	2.64299	1.45035	3.48643	2.73412	2.30588	3.59758	2.35866	5.19685	3.17188	7.6677	9.11904	5.23049	3.32679	3.77592	4.16832	4.70235	2.26623	1.94322	4.60811	4.15395	3.99503	3.64151	3.07192	3.77117	3.38443	2.50084	1.97648	4.94026	7.92737	2.3965	7.02561	0.000558612
DG(39:5)	0.234595	0.000852657	0.0934068	0.000651883	0.201625	0.445719	0.000543987	0.381234	0.655006	0.000792044	0.000813384	2.13457	0.000900992	1.64321	2.2504	1.22651	0.000861801	0.96784	0.238476	0.00100719	0.000672848	0.840788	0.000726502	0.26805	0.000723551	0.000747086	0.311038	0.000829359	0.413895	0.000828534	0.271234	0.000733414	0.201141	0.000691826	0.000795548	0.000702498	0.000667065	0.179596	0.00073937	0.000817176	0.000556457	0.000781272	0.000570749	0.000820718	0.000894406	0.664412	0.000793284	0.000880669	0.000730918
DG(39:4)	1.61175	1.05223	0.000552526	1.19452	0.926246	0.00090155	1.15177	0.000740404	0.000630239	0.000646019	0.920148	5.05956	0.000668542	0.000913025	0.000497048	0.000636587	0.000554461	1.373	0.000563606	2.69524	0.000747382	2.45891	0.997831	0.000771034	0.000757491	0.000587995	0.00082976	0.000512489	0.962072	1.1588	0.19102	1.36143	0.00105727	0.000657012	0.393916	0.000959807	0.000935792	1.02395	0.000943342	0.000883977	0.545617	0.860562	0.488008	0.464664	0.000548192	0.000708345	0.000470525	0.00083564	0.412516
DG(39:3)	0.000796384	0.00067899	0.000719817	0.000577972	0.000800576	0.000797293	0.000885241	0.000658758	0.000643144	0.000615741	0.000538051	0.000850406	0.000591013	8.49331	5.5237	0.000740611	0.205484	0.000834134	0.000788675	0.000910057	0.000640542	0.00112575	0.000790248	0.00102749	3.38652	0.000812751	0.000630108	0.000512935	3.20382	4.02467	3.99063	2.9617	0.000628196	0.000634971	0.00057309	3.79823	3.55099	0.000904358	1.34115	0.000938074	0.0006918	0.000447076	0.000577018	0.0006216	3.73125	0.00107246	0.000693161	5.72648	0.455977
DG(40:9)	0.000990444	0.000852623	0.000704363	0.000809436	0.231426	0.498023	0.856225	0.196845	0.353058	1.31373	0.490036	1.19469	1.7138	1.24933	2.13719	1.67588	0.66799	1.12107	1.34521	0.997643	0.000766964	1.03544	0.000623397	0.000986696	0.000622518	0.000553449	0.000637094	0.296616	0.267545	0.258178	0.000805187	0.176024	1.17807	0.000580872	0.000628272	0.950595	0.512685	1.01122	0.000697523	0.000766172	0.299456	0.537048	0.473302	1.53126	0.000890575	0.00103148	0.183176	0.332623	0.221864
DG(39:2) _RT_14.768	0.000767212	3.13843	3.8475	0.000829504	0.000812524	0.000560627	4.78558	3.18337	0.000937113	0.000687125	0.000857675	0.000756261	0.000704539	0.000629493	0.000844673	0.000513395	0.000594304	0.000668293	0.000776665	0.000989727	0.00079581	0.00108371	3.4998	0.00087703	0.00061747	0.000708444	0.000712024	8.27567	0.000673856	0.000742656	0.000856623	0.000923074	0.000684756	0.000789653	0.000715569	0.000734704	0.000752672	0.00114897	0.000662302	0.000824096	0.000635981	0.000705933	0.000840212	0.000557955	0.000711637	0.00113067	0.000672143	0.000750981	3.55928
DG(39:2) _RT_14.261	0.000799105	1.5128	2.91116	0.477831	2.8658	0.737061	2.22773	1.72181	0.000813595	2.24458	0.000756545	3.19186	0.000605942	4.24714	6.39627	4.43354	1.89857	1.83969	1.19303	0.000957748	1.14767	1.93616	2.01619	0.000743892	4.73431	6.80213	12.1444	16.2013	6.6022	9.66869	7.55005	8.12788	6.36941	3.07585	1.55145	7.56581	6.35083	4.22053	4.36664	5.12217	1.92801	2.50555	3.62709	2.87962	9.39404	10.7076	4.19327	13.5671	0.000849643
DG(40:8)	11.2689	10.9375	6.29336	3.36244	11.1945	17.7883	30.2967	12.2328	15.6898	36.3183	16.9454	32.6959	37.0775	55.0273	90.7039	56.2243	19.5642	32.5183	42.6056	37.3126	5.22521	46.8149	4.93691	5.06867	4.7657	6.38845	9.18568	21.8215	14.5551	14.3805	6.65709	11.794	26.8291	4.78313	4.06793	38.8257	19.4125	23.4298	6.61847	12.6889	9.98759	12.271	14.5892	29.2723	8.79755	14.7261	6.12773	17.0485	10.4307
DG(39:1) _RT_15.008	0.000866825	1.81431	1.70275	0.584768	0.852022	1.68593	2.79437	1.58853	0.542423	0.382129	1.30671	0.20687	0.344467	0.000818125	0.000751742	0.000701697	1.2767	0.000836972	0.715295	1.24158	0.785808	1.03862	2.9462	0.401679	0.000761097	0.000746846	0.000825625	2.03593	0.000755254	0.000990925	0.000606416	0.000669608	0.000992334	0.000787398	0.000557535	0.000812737	0.000802028	0.00111037	0.231191	0.803105	0.000740906	0.652414	0.000871631	1.40823	0.000745197	0.000696898	0.780552	0.000529504	1.44134
DG(39:1) _RT_14.504	2.8634	0.766861	1.97951	0.425115	0.956682	0.000906546	1.33603	0.951575	0.000619016	0.850371	0.000801301	1.52715	0.000707158	2.64975	2.6044	1.8751	1.33627	0.772229	0.000802398	1.63365	0.749064	0.00109034	0.000946136	0.000742653	2.02118	2.68358	4.0439	5.64535	2.98346	4.00121	2.87383	3.22664	2.18543	1.40174	0.601757	2.85824	2.49799	1.09047	2.01084	1.86629	1.22123	0.819382	1.34913	0.000595723	3.1871	3.93097	2.58581	4.13694	0.000766362
DG(40:7)	27.2255	20.3259	13.7	7.32264	19.2172	30.3084	50.1078	17.3798	33.5454	52.1487	32.7999	53.1059	47.4007	86.5949	103.883	83.3834	27.7104	63.1488	54.4024	54.6343	11.0927	72.5454	6.74745	10.8187	7.51126	8.87609	11.2491	26.9755	16.612	19.2484	10.8173	17.061	30.0428	6.66248	5.25336	40.3747	21.8381	25.727	10.4118	15.936	13.2531	15.8903	17.6053	28.6482	12.0657	20.331	8.6371	20.7305	25.2519
DG(39:0)	1.44269	1.02784	1.38072	1.03367	0.699448	0.885088	0.872177	1.17842	0.426792	0.544318	0.00093681	0.643915	0.324176	1.02097	1.28239	0.557859	1.00766	0.502651	0.582155	1.26249	1.17978	1.46303	1.07462	0.855932	1.60605	1.18702	2.62522	2.51901	1.63071	1.21812	1.39275	1.51168	1.00462	1.01241	0.652332	0.90513	1.26488	1.17921	1.18531	1.2436	0.000852093	0.647963	0.65666	0.000504716	1.35512	2.60535	0.889495	2.10108	0.000683823
DG(40:6) _RT_13.602	17.8362	11.5114	5.24137	5.72875	0.000812321	14.1386	19.1236	9.25148	13.1733	28.6913	13.0416	65.4728	11.6733	34.6859	46.799	32.1106	15.0542	34.4388	17.7437	21.368	6.3851	28.751	7.19554	6.66765	5.94965	5.98409	9.07467	13.9481	0.000767768	12.8898	6.87913	9.71678	0.000868701	3.57417	3.78807	22.095	16.6535	15.8617	6.07509	10.2365	7.18898	11.4468	12.5173	16.1694	8.04483	11.7473	5.4287	15.489	0.000539977
DG(40:6) _RT_13.351	16.8232	14.1405	9.95453	4.59626	24.8107	25.6155	34.7616	16.143	28.8206	37.092	20.9679	35.7321	39.0239	78.0121	102.024	56.8542	15.3787	34.0644	39.3163	40.732	10.1648	48.7429	0.000708812	7.58959	5.06966	4.62748	7.66806	18.8408	11.5633	0.00078731	6.29507	11.0208	17.8076	3.01524	3.08139	23.281	12.0188	12.623	5.17819	9.97315	6.22126	8.7797	0.000645528	15.6091	7.95298	14.0104	6.24515	16.2958	21.0748
DG(40:5)	16.5627	10.9173	7.75555	4.94335	13.2217	18.7541	21.3743	11.0603	19.8427	26.1626	16.4372	33.794	20.1764	47.568	55.7933	33.7388	10.5589	29.0541	21.0217	24.4035	9.08139	27.3541	4.4637	6.15994	3.88179	3.77868	5.5064	11.5253	7.44637	7.04525	5.11395	6.91542	11.3104	2.79122	2.4841	13.9131	7.4031	6.99712	4.36081	6.88074	4.47398	6.63062	6.44085	7.53726	5.64063	8.28461	4.23642	9.5473	9.46147
DG(40:4)	10.2075	6.32344	4.54536	4.0981	5.91924	8.56466	9.20389	6.64989	8.77707	11.9089	7.47333	29.1615	7.41689	19.8745	22.9182	13.3515	4.33779	9.04271	8.64254	10.8976	5.42928	11.6112	5.63431	4.45509	3.99355	3.59938	5.51032	9.51906	5.33848	6.25401	4.78851	4.43997	5.75019	2.54054	1.67091	7.08757	5.66638	4.1766	3.66045	5.25024	2.42152	3.87202	3.37526	3.22405	5.56961	7.4431	3.29544	7.58027	4.45673
DG(40:3) _RT_14.101_RT_14.101	20.5386	15.2786	13.5241	5.75211	14.505	12.0423	29.3171	15.0622	12.1398	18.1412	9.03153	25.2856	9.11333	34.6722	42.0674	30.8205	10.9443	12.3035	14.5306	24.3519	8.41099	13.7828	10.7697	11.0707	11.3634	12.679	24.4289	35.3135	18.9974	15.2461	16.2995	18.6959	15.0774	8.04848	5.14862	19.2782	12.0045	12.8009	9.50611	13.3579	6.34263	8.34097	11.0395	10.1706	22.5952	28.3325	10.3424	29.4902	5.58709
DG(40:3) _RT_14.653_RT_14.653	0.00099619	1.51658	2.33773	0.00096455	0.000654031	0.000682649	0.000796063	0.000694034	0.000980531	0.000801494	0.000794467	0.000835458	0.000857279	0.000689214	0.000532365	0.000827445	0.000859211	0.000665141	0.000835182	0.0006815	0.000926243	0.000741341	0.000866247	0.000853569	0.000857797	0.000647955	0.000792983	0.000584685	0.000515741	0.000587292	0.000963901	0.000778189	0.000659349	0.00069384	0.000841337	0.000890539	0.000696671	0.00114324	0.56495	0.000819475	0.50283	0.753663	0.000552322	0.000866545	0.00062074	0.000868842	0.000670736	0.00067933	3.52871
DG(40:2) _RT_14.387	19.0168	10.9204	13.943	4.40533	12.3057	9.45009	24.4087	11.1518	8.41187	14.8006	7.61357	21.6337	6.33028	22.4833	28.4214	21.3463	12.4284	12.2403	9.1777	14.9581	6.80859	7.42551	11.2122	9.30862	12.0638	16.8686	26.9937	43.6781	19.6164	20.9136	18.3141	22.6098	20.1469	9.99759	6.61601	23.8521	14.9162	14.5866	13.7083	15.8761	8.66747	9.36792	12.6248	13.3756	25.6047	28.2999	12.6889	33.9635	3.48007
DG(40:2) _RT_14.919	0.00101661	0.000994613	6.00235	0.000629824	0.000713269	0.000696877	5.03892	0.000583001	0.000591928	0.000825479	0.000787358	0.000763475	3.06118	0.000956484	0.000553568	0.000839177	3.79546	0.000627146	0.000566039	0.000971111	0.000842637	0.000987295	3.76575	0.000914539	0.000918016	0.000505976	0.000766165	0.000544475	0.000606819	0.000935092	0.000629238	0.000847401	0.00087473	0.000525825	0.000527964	0.000876642	0.000825881	0.000931885	0.000841442	0.000672707	0.000514992	0.000596661	0.000720187	0.000647601	0.000953302	0.000834866	0.000783437	0.000634216	2.42453
DG(40:1) _RT_15.135_RT_15.135	0.000668654	0.000950193	2.35254	0.000962522	0.350041	0.000722267	2.38453	0.568443	0.000606563	0.238431	0.936043	0.000573199	0.000808082	0.590349	0.000732838	0.00052288	0.00085629	0.39614	0.333563	0.71972	0.000625695	0.000824158	0.000733296	0.0010284	0.359087	0.000604157	0.000830693	2.82698	0.000530415	0.000848422	0.417003	0.000828374	1.08552	0.665681	0.00063444	0.000791299	0.000565421	0.000950743	0.000598712	0.653323	0.000771599	0.000646524	0.000858211	0.000704034	0.000761224	0.6472	0.000780101	0.000863781	0.000626426
DG(40:1) _RT_14.653_RT_14.653	15.0615	7.72345	10.5824	3.52172	7.40044	5.15897	10.3817	6.37296	2.4254	6.03441	3.69865	13.7539	1.31376	8.84852	13.4496	7.27268	8.29097	3.79536	3.3801	8.5096	0.000597196	5.33679	7.89915	4.35322	10.7819	7.91258	18.7346	30.1756	14.8003	12.594	10.671	12.9242	12.6497	5.91135	3.73152	13.4725	10.3311	8.37289	10.9294	8.55638	6.62915	6.30729	6.63162	4.72104	13.3135	19.5413	6.18084	18.2385	0.000511742
DG(40:0)	3.31541	2.56243	2.81697	1.9202	2.04139	1.74319	2.10557	2.13012	1.02014	1.72339	1.45991	2.69679	1.17078	1.4555	2.44909	1.45004	2.21475	1.34174	1.65503	2.31561	1.80829	1.89846	2.26183	1.84841	2.82493	2.83514	4.16827	4.38773	2.77287	2.58507	2.41477	2.61728	3.04015	1.86205	1.50914	2.98871	3.07667	2.78068	2.73381	2.36292	2.08106	2.18466	1.81581	1.63834	3.21581	4.7212	2.16855	4.32445	0.816082
DG(42:10)	1.07365	0.477024	0.554975	0.304677	0.531122	0.000651572	0.57742	0.557086	0.000988689	0.713846	0.000649647	2.82663	0.701175	1.02807	1.96078	1.36496	0.555571	0.000565325	0.922271	1.23413	0.000976331	1.03318	0.000638029	0.000655375	0.106249	0.208826	0.218484	0.570579	0.544645	0.542075	0.000547426	0.380298	1.12598	0.220262	0.00054078	1.30491	0.457239	0.00118391	0.000831525	0.000642589	0.000889092	0.000545804	0.440057	0.651563	0.000644087	0.361011	0.000668187	0.528834	0.193073
DG(41:3)	0.000898825	0.00104334	0.000580164	0.000728497	0.00062948	0.000669529	0.00068545	0.000686856	0.00088112	0.000687439	0.000942023	0.000564577	0.000679632	0.673079	0.857618	0.834376	0.00076919	0.000895181	0.000723296	0.000616032	0.000782245	0.00100358	0.000897618	0.00062999	0.000673204	0.000527018	0.000653404	0.000732304	1.21498	0.85561	0.000865665	0.871497	0.00109512	0.000492006	0.00072926	0.000853011	0.000648064	0.0011286	0.00100759	0.780043	0.000758874	0.000687429	0.000618947	0.000605817	1.458	0.0010875	0.000518614	2.75126	0.000815722
DG(42:9)	0.000651381	0.00104973	0.000769579	0.000775443	0.000612947	0.000707456	0.000673863	0.000589613	0.00093625	0.000604444	0.000749869	1.23172	0.304603	0.514026	1.26597	0.59969	0.000557318	0.469755	0.508803	0.290859	0.000753876	0.704778	0.000601225	0.000874252	0.000570197	0.000716603	0.000766457	0.00073092	0.22554	0.0987889	0.00080663	0.000692057	0.000900186	0.000717351	0.00078725	0.000855843	0.000596085	0.00116641	0.00101192	0.0903957	0.000797144	0.000753037	0.000785275	0.431402	0.000931673	0.000907605	0.000471236	0.155848	0.000770753
DG(41:2) _RT_14.618	1.23693	0.000688738	1.5426	0.000661818	0.594503	0.000745039	0.000946132	0.000853701	0.000802214	0.597856	0.000901894	1.62249	0.000663437	1.07372	2.27478	1.15951	1.16542	0.000596108	0.000567507	1.01428	0.656624	0.692495	1.10443	0.299391	2.76905	2.72401	7.21611	11.7795	4.29203	3.56182	3.02851	3.67785	3.25708	1.19518	0.000834863	4.78898	3.79034	2.296	2.4281	2.88682	0.000825243	1.47507	0.970835	0.000561897	4.98639	7.18439	1.64894	7.32542	0.000653779
DG(41:2) _RT_15.049	0.00074321	0.000616383	0.000864821	0.000972724	0.000764937	0.000846586	0.000784308	0.000544359	0.000774945	0.000783568	0.000912767	0.000792735	0.000534779	0.000949899	0.000536921	0.000631743	0.00087178	0.000588147	0.000903768	0.000794047	0.000755825	0.000719048	0.000738384	0.000588185	0.000638623	7.56489	0.000727228	7.57954	0.000524115	0.000653017	0.000867988	0.000724479	0.00107437	0.000579564	0.000722522	1.81837	0.000828067	0.0010114	0.000721977	0.000903674	0.000717329	0.000715837	0.00056896	0.000757211	0.000652617	0.000910657	0.000630156	0.000866347	0.240287
DG(42:8)	1.33534	2.23639	1.24057	0.000707074	0.874083	2.53911	3.76115	1.57126	3.49651	3.96704	1.77528	5.05055	5.04485	6.81644	12.3962	6.43324	1.96215	2.93308	4.5094	4.2722	0.925076	5.32344	0.364898	0.711799	0.000610513	0.541741	0.978687	2.41356	1.10625	0.792464	0.394627	0.770146	1.62385	0.000689469	0.000495065	1.97403	1.65269	1.75	0.451151	0.960387	0.397331	0.707171	0.779573	1.5485	0.863478	1.62534	0.780816	1.68886	1.81314
DG(41:1)	2.06332	1.06796	2.20824	0.701443	0.915106	0.452034	1.13662	0.771717	0.414266	0.655508	0.000847671	0.897713	0.291673	1.19681	1.80357	1.19662	1.23521	0.414358	0.714274	1.32848	0.746573	0.95316	0.91338	0.824904	1.75431	2.12049	4.13772	4.85836	2.35938	2.47202	2.07815	2.43112	0.00105486	0.900519	0.421487	1.73011	2.07372	0.959008	1.97386	1.72879	0.728558	0.948117	1.29002	0.765476	2.47568	3.45537	1.61663	3.17711	0.175743
DG(42:7)	3.5123	4.22133	2.57965	0.984881	3.79377	4.28444	6.736	3.88157	6.70792	7.16324	4.37391	7.08915	6.71625	16.6637	26.8902	14.4691	4.25852	7.40398	6.80732	7.46613	2.48263	8.1945	1.11329	2.1549	0.883053	0.861393	1.78828	3.00697	1.75611	1.26756	1.11326	1.70273	2.97005	0.637066	0.287573	3.13117	2.11542	2.28651	0.864916	1.42595	0.642971	1.16532	1.1767	2.11541	1.32573	1.97029	0.913105	2.43666	2.86167
DG(41:0)	0.93567	0.871851	0.000721507	0.620534	0.592496	0.000608111	0.000741565	0.000541865	0.000835293	0.443752	0.000541393	0.524146	0.607522	0.00062269	0.000796285	0.000818232	0.000544939	0.000791028	0.000899264	0.000862077	0.652921	0.000714824	0.750716	0.000783682	0.647384	0.854385	1.36625	1.16688	0.000530098	0.903918	0.000586309	0.930468	0.640929	0.496066	0.629953	0.830795	0.963692	0.344196	0.000858105	0.968191	0.000585397	0.490586	0.63499	0.459617	1.05784	1.4031	0.841909	1.39731	0.000646676
DG(42:6) _RT_14.047	0.00110863	0.00104307	0.000806976	0.000627857	0.000600144	0.000614634	0.000672673	0.00078979	0.000737703	2.20411	0.000856167	4.06223	0.000712668	0.000948343	0.000576684	3.41493	0.000509881	0.00078254	1.90034	0.000857224	0.000646862	0.000981816	0.000589615	1.22018	0.00065728	0.000799836	0.00100103	0.0008763	0.000775964	1.25054	1.09121	0.796264	0.000846953	0.832945	0.00055372	0.590819	0.440729	0.000901044	0.000859281	1.70064	0.000778235	0.000609466	0.869369	0.738589	1.21105	0.000823905	0.954076	1.95691	0.000905362
DG(42:6) _RT_13.762	1.73053	2.32226	0.895244	0.463697	1.466	2.01303	2.5928	0.889774	0.000627449	2.98824	1.67799	0.000715984	2.36967	6.50948	9.54268	5.31605	0.000692732	3.11004	2.37268	3.0545	0.9436	3.20145	0.000611286	0.000872635	0.000552157	0.000784661	0.000917326	0.000519127	0.4634	0.00093943	0.000587413	0.000909119	0.000819753	0.000784906	0.00057437	0.000744055	0.000974662	0.00110481	0.00084514	0.00090189	0.250427	0.000569685	0.000758691	0.000880103	0.000582157	0.000814853	0.000659395	0.000748599	0.000731187
DG(42:5) _RT_13.996	1.68874	1.19601	0.674633	0.000970188	0.685307	0.867067	1.23327	0.838804	0.778324	1.28232	0.000860214	3.0802	0.851438	3.04785	4.52763	2.04364	0.306419	1.11387	1.0656	1.59421	0.590235	1.98817	0.000637754	0.41691	0.000586819	0.000575941	0.689708	0.000555754	0.356928	0.247634	0.000550372	0.000702402	0.000667025	0.0006112	0.000487312	0.000770647	0.000599585	0.000905785	0.000705568	0.000876637	0.000606506	0.000771881	0.000830737	0.000701914	0.521758	0.000804175	0.000700958	0.818983	0.000595375
DG(42:5) _RT_14.66	0.00106671	0.000783511	0.000762771	0.000829796	0.000894158	0.000764324	0.395826	0.00069808	0.000796584	0.164334	0.000577444	0.0006696	0.511553	0.000601624	0.000770481	0.000744531	0.584871	0.000667111	0.000850877	0.000608425	0.000998636	0.148492	0.00069001	0.0010042	0.000648429	0.567105	0.000868197	0.000715256	0.300478	0.000637951	0.000881144	0.000691137	0.00109114	0.00048696	0.000709822	0.000844613	0.000651937	0.000794389	0.000636196	0.000955954	0.000574349	0.000717679	0.00072054	0.173295	0.000798312	0.00100339	0.343095	0.000742079	2.33686
DG(42:4) _RT_14.225	0.899271	1.18692	1.16094	0.541534	0.491248	0.994282	1.12076	0.901336	1.17631	1.25602	1.4306	2.23554	1.52817	2.19488	2.61578	2.47824	0.000860456	1.13434	1.1034	1.99181	0.515673	1.84095	0.676351	0.589969	0.91117	1.13327	1.78671	2.40316	1.20243	1.49837	1.09157	1.14319	1.16148	0.66676	0.000502155	1.62603	0.993285	0.986072	0.769679	0.894997	0.000575318	0.726388	0.907572	0.626506	1.59877	1.77329	0.686828	2.25918	0.000893564
DG(42:4) _RT_14.875	0.000811585	0.000763823	0.000839522	0.000626967	0.000688421	0.112508	0.155644	0.00079992	0.000748593	0.000589252	0.000577391	0.000586376	0.000683698	0.22075	0.31796	0.000527026	0.000537809	0.000686734	0.000747798	0.228892	0.000981686	0.00113459	0.209915	0.000763472	0.000775193	1.0367	0.000987618	0.000526624	0.000713236	0.000726822	0.000697698	0.000735547	0.00109555	0.000582712	0.000660634	0.00074263	0.000686826	0.000706788	0.000886396	0.000854411	0.000718213	0.00063693	0.000531758	0.000614057	0.000958402	0.000685932	0.00080088	0.000622034	0.839399
DG(42:3)	4.42215	3.33261	4.54581	1.21463	2.5471	2.79761	7.86574	2.80335	2.55108	4.06337	1.15262	5.20172	2.45372	6.69241	8.74009	7.2763	4.13981	3.0063	2.78373	5.4587	1.9026	4.3156	3.48918	2.31478	4.28143	4.6075	8.11993	11.4834	5.7548	5.87775	5.07252	5.65328	5.27624	2.59432	1.90259	6.91913	4.78202	4.75844	3.54322	3.83342	2.21178	3.11493	2.80334	2.57311	6.75281	6.93461	3.05263	9.01766	1.53825
DG(42:2)	9.21408	5.39926	8.69951	1.53752	4.10273	4.03682	10.7285	4.7837	2.59566	0.000746136	1.99726	8.90793	2.24996	9.79991	13.6131	8.09684	7.39332	3.98468	3.37802	8.2923	4.09823	5.23898	6.91608	3.45601	9.05339	9.66169	18.3306	29.0441	13.2412	11.7781	9.79554	10.9433	12.0658	5.4797	0.000655961	13.233	9.59935	8.64959	7.80166	8.6112	4.85545	4.46526	5.89917	5.35323	13.7702	18.3931	6.28911	18.8647	1.44135
DG(42:1)	4.52437	1.93472	3.74615	1.1496	2.42917	2.2045	3.49742	2.17443	0.000642863	3.05359	1.32196	3.77351	1.05468	2.87036	5.74263	2.95	3.42594	1.81439	1.53039	2.69516	2.08012	2.17122	3.56477	1.74698	3.50808	4.57615	6.3617	9.24156	4.71751	5.73215	4.51329	4.84278	5.21827	2.69764	2.0423	5.29412	4.28076	4.29305	4.6482	4.7403	3.4245	3.94267	2.85482	2.79109	6.09009	6.71431	3.58933	6.57454	0.608194
DG(42:0)	0.459575	0.498926	0.434581	0.000896474	0.322661	0.000765031	0.000748673	0.000636497	0.00100406	0.000775302	0.000665032	0.292765	0.000891787	0.000801162	0.491191	0.000654512	0.478551	0.000814432	0.000683579	0.000714458	0.000683277	0.000891697	0.000837675	0.399988	0.337976	0.890486	1.05014	0.548144	0.620199	0.553501	0.466809	0.984476	0.464167	0.49572	0.417369	0.547576	0.629594	0.844414	0.437225	0.57331	0.369928	0.312934	0.58938	0.342953	0.782428	0.840343	0.721639	1.11185	0.000646993
DG(44:12)	0.000841498	0.000819112	0.000925434	0.000597331	0.000829225	0.000849246	0.000711914	0.000821891	0.000910087	0.220797	0.000798335	0.000799093	0.000605009	0.255987	1.03788	0.411358	0.218121	0.00067294	0.00076383	0.000999767	0.000777603	0.274075	0.000649577	0.000965883	0.000829743	0.000614638	0.000631065	0.000813504	0.000872456	0.189539	0.000753987	0.000777919	0.285594	0.000753923	0.000487353	0.000668192	0.000670416	0.000745034	0.000970804	0.000757691	0.000846794	0.000779641	0.000891228	0.171349	0.000578501	0.00105917	0.000737458	0.000520609	0.000793392
DG(43:3)	0.000980486	0.00085479	0.000653382	0.000651274	0.000582693	0.000896299	0.000567131	0.00054726	0.000974872	0.000750179	0.000851352	0.000839337	0.000694605	0.00070997	0.000642165	0.208296	0.000886359	0.000800712	0.000639356	0.000636517	0.000799225	0.000647364	0.000685758	0.000911682	0.373096	0.000859994	0.992058	0.000711787	0.000654577	0.641498	0.000919483	0.381727	0.000869408	0.000527841	0.000731329	0.000742333	0.790219	0.00101863	0.000595953	0.000826744	0.00058833	0.000648132	0.00079116	0.00082168	0.604334	0.849663	0.267588	1.15065	0.000893873
DG(44:9)	0.0008021	0.00103996	0.000856247	0.000679238	0.000650377	0.000815631	0.00081693	0.000844834	0.289017	0.000762628	0.000673662	0.000790753	0.501561	0.000950682	2.81025	3.19814	0.000726223	0.228785	0.000743049	0.000676003	0.000557509	0.000937366	0.000808767	0.000641494	0.000885155	0.000743739	0.000794368	0.000771807	0.000660303	0.000758433	0.000816784	0.000676915	0.000651342	0.000811157	0.000605103	0.000843433	0.00083422	0.000904455	0.00090314	0.000866327	0.000623712	0.000677069	0.000870769	0.000787246	0.000825291	0.000985363	0.000807763	0.000606192	0.00072336
DG(43:2)	0.122081	0.000799209	0.435472	0.000932295	0.00058977	0.000756936	0.000834426	0.00078802	0.000626461	0.000939284	0.000814539	0.296148	0.000863953	0.000542238	0.606324	0.29255	0.356634	0.000632018	0.138643	0.343216	0.000964579	0.0808044	0.259623	0.000794766	0.515594	0.000812735	1.49611	0.000848205	0.831165	0.929534	0.886203	0.739748	0.832765	0.502068	0.325283	1.17227	0.799588	0.529055	0.501939	0.720448	0.399725	0.000603845	0.359581	0.000698915	1.29997	1.36138	0.643612	1.61071	0.000839421
[truncated: 766 more rows]
[truncated: 47 more columns]

## Sheet: Table S6
- Presentation from which mode the different lipidclasses were selected for analysis
class	NP_Pos	NP_Neg	RP_Pos
LPC	1	0	0
LPC_O	1	0	0
LPE	0	1	0
LPE_O	0	1	0
LPG	0	1	0
LPS	0	1	0
LPI	0	1	0
LPA	0	1	0
LlyPG	1	0	0
FA	0	1	0
FAOH	0	1	0
GM3	1	0	0
S1P	0	0	1
CE_NH4	0	0	1
CaE_NH4	0	0	1
MG_NH4	0	0	1
CE_Na	0	0	1
PC	1	0	0
PC_O	1	0	0
PG	0	1	0
PS	0	1	0
PE	0	1	0
PE_O	0	1	0
PI	0	1	0
[truncated: 23 more rows]

## Sheet: Table S7
									NORMALIZED DATA FOR IS	NORMALIZED DATA FOR IS	NORMALIZED DATA FOR IS	NORMALIZED DATA FOR IS	NORMALIZED DATA FOR IS	NORMALIZED DATA FOR IS	NORMALIZED DATA FOR IS	NORMALIZED DATA FOR IS	NORMALIZED DATA FOR IS	NORMALIZED DATA FOR IS	NORMALIZED DATA FOR IS	NORMALIZED DATA FOR IS	NORMALIZED DATA FOR IS	NORMALIZED DATA FOR IS	NORMALIZED DATA FOR IS	NORMALIZED DATA FOR IS	NORMALIZED DATA FOR IS	NORMALIZED DATA FOR IS	NORMALIZED DATA FOR IS	NORMALIZED DATA FOR IS	NORMALIZED DATA FOR IS	NORMALIZED DATA FOR IS	NORMALIZED DATA FOR IS	NORMALIZED DATA FOR IS	NORMALIZED DATA FOR IS	NORMALIZED DATA FOR IS	NORMALIZED DATA FOR IS	NORMALIZED DATA FOR IS	NORMALIZED DATA FOR IS	NORMALIZED DATA FOR IS	NORMALIZED DATA FOR IS	NORMALIZED DATA FOR IS	NORMALIZED DATA FOR IS	NORMALIZED DATA FOR IS	NORMALIZED DATA FOR IS	NORMALIZED DATA FOR IS	NORMALIZED DATA FOR IS	NORMALIZED DATA FOR IS	NORMALIZED DATA FOR IS	NORMALIZED DATA FOR IS	NORMALIZED DATA FOR IS
[truncated: 499 more rows]
[truncated: 145 more columns]

[truncated: 2 more sheets: Table S8, Table S9]
